# Supplementary material for: On the identity of the type species of Parasa (Lepidoptera: Limacodidae): investigations into the Nearctic Parasa chloris and related taxa
Source: Ann Entomol Soc Am. 2025 Jul 14;118(4):276–89. doi: 10.1093/aesa/saaf016 (PMC12285581; doi:10.1093/aesa/saaf016)
Supplement: saaf016_suppl_Supplementary_Materials [file saaf016_suppl_supplementary_materials.zip]

Archive with 4 entries (4 files):
- saaf016_suppl_Supplementary_Materials_S2.xls
- saaf016_suppl_Supplementary_Materials_S3_.docx
- saaf016_suppl_Supplementary_Materials_S4.docx
- saaf016_suppl_Supplementary_Materials_S1.docx
