# Supplementary material for: On the identity of the type species of Parasa (Lepidoptera: Limacodidae): investigations into the Nearctic Parasa chloris and related taxa
Source: Ann Entomol Soc Am. 2025 Jul 14;118(4):276–89. doi: 10.1093/aesa/saaf016 (PMC12285581; doi:10.1093/aesa/saaf016)
Supplement: saaf016_suppl_Supplementary_Materials [file saaf016_suppl_supplementary_materials.zip › saaf016_suppl_Supplementary_Materials_S2.xls]

## Sheet: minima
Latitude	Longitude	Scientific name	Record source	Note
19.4507	-96.959	Parasa minima	USNM	Type
25.6183	-100.36	Parasa minima	iNaturalist
25.6182	-100.36	Parasa minima	iNaturalist
25.6093	-100.352	Parasa minima	iNaturalist
25.55	-100.27	Parasa minima	iNaturalist
25.6394	-100.207	Parasa minima	iNaturalist
25.6392	-100.207	Parasa minima	iNaturalist
25.5177	-100.008	Parasa minima	iNaturalist
24.8289	-99.5829	Parasa minima	iNaturalist
26.0821	-98.1354	Parasa minima	iNaturalist
26.0632	-97.9659	Parasa minima	iNaturalist
26.1236	-97.9576	Parasa minima	iNaturalist
26.1237	-97.9576	Parasa minima	iNaturalist
26.1236	-97.9576	Parasa minima	iNaturalist
26.1261	-97.9575	Parasa minima	iNaturalist
26.126	-97.9574	Parasa minima	iNaturalist
27.4699	-97.8625	Parasa minima	iNaturalist
27.4699	-97.8625	Parasa minima	iNaturalist
26.1315	-97.7887	Parasa minima	iNaturalist
26.0202	-97.7784	Parasa minima	iNaturalist
26.0096	-97.7563	Parasa minima	iNaturalist
26.102	-97.7357	Parasa minima	iNaturalist
26.0902	-97.7133	Parasa minima	iNaturalist
26.1097	-97.6994	Parasa minima	iNaturalist
26.0399	-97.6866	Parasa minima	iNaturalist
26.1885	-97.6675	Parasa minima	iNaturalist
27.649	-97.3936	Parasa minima	iNaturalist
27.649	-97.3936	Parasa minima	iNaturalist
27.649	-97.3936	Parasa minima	iNaturalist
27.649	-97.3936	Parasa minima	iNaturalist
27.649	-97.3936	Parasa minima	iNaturalist
27.649	-97.3936	Parasa minima	iNaturalist
27.649	-97.3936	Parasa minima	iNaturalist
27.649	-97.3936	Parasa minima	iNaturalist
27.649	-97.3936	Parasa minima	iNaturalist
27.649	-97.3936	Parasa minima	iNaturalist
27.649	-97.3936	Parasa minima	iNaturalist
27.649	-97.3936	Parasa minima	iNaturalist
27.649	-97.3936	Parasa minima	iNaturalist
27.649	-97.3936	Parasa minima	iNaturalist
27.649	-97.3936	Parasa minima	iNaturalist
27.649	-97.3936	Parasa minima	iNaturalist
27.649	-97.3936	Parasa minima	iNaturalist
27.649	-97.3936	Parasa minima	iNaturalist
27.649	-97.3936	Parasa minima	iNaturalist
27.649	-97.3936	Parasa minima	iNaturalist
27.649	-97.3936	Parasa minima	iNaturalist
27.649	-97.3936	Parasa minima	iNaturalist
27.649	-97.3936	Parasa minima	iNaturalist
27.649	-97.3936	Parasa minima	iNaturalist
27.649	-97.3936	Parasa minima	iNaturalist
27.649	-97.3936	Parasa minima	iNaturalist
27.649	-97.3936	Parasa minima	iNaturalist
27.649	-97.3936	Parasa minima	iNaturalist
27.649	-97.3936	Parasa minima	iNaturalist
27.649	-97.3936	Parasa minima	iNaturalist
27.649	-97.3936	Parasa minima	iNaturalist
27.649	-97.3936	Parasa minima	iNaturalist
27.649	-97.3936	Parasa minima	iNaturalist
27.649	-97.3936	Parasa minima	iNaturalist
27.649	-97.3936	Parasa minima	iNaturalist
27.649	-97.3936	Parasa minima	iNaturalist
27.649	-97.3936	Parasa minima	iNaturalist
27.649	-97.3936	Parasa minima	iNaturalist
27.649	-97.3936	Parasa minima	iNaturalist
27.649	-97.3936	Parasa minima	iNaturalist
27.649	-97.3936	Parasa minima	iNaturalist
27.649	-97.3936	Parasa minima	iNaturalist
27.649	-97.3936	Parasa minima	iNaturalist
27.649	-97.3936	Parasa minima	iNaturalist
27.649	-97.3936	Parasa minima	iNaturalist
27.649	-97.3936	Parasa minima	iNaturalist
27.649	-97.3936	Parasa minima	iNaturalist
27.649	-97.3936	Parasa minima	iNaturalist
27.649	-97.3936	Parasa minima	iNaturalist
27.649	-97.3936	Parasa minima	iNaturalist
27.649	-97.3936	Parasa minima	iNaturalist
27.649	-97.3936	Parasa minima	iNaturalist
27.649	-97.3936	Parasa minima	iNaturalist
27.649	-97.3936	Parasa minima	iNaturalist
27.649	-97.3936	Parasa minima	iNaturalist
27.649	-97.3936	Parasa minima	iNaturalist
27.649	-97.3936	Parasa minima	iNaturalist
27.649	-97.3936	Parasa minima	iNaturalist
27.649	-97.3936	Parasa minima	iNaturalist
27.649	-97.3936	Parasa minima	iNaturalist
27.649	-97.3935	Parasa minima	iNaturalist
27.649	-97.3935	Parasa minima	iNaturalist
27.649	-97.3935	Parasa minima	iNaturalist
27.649	-97.3935	Parasa minima	iNaturalist
27.649	-97.3935	Parasa minima	iNaturalist
27.649	-97.3935	Parasa minima	iNaturalist
27.649	-97.3935	Parasa minima	iNaturalist
27.649	-97.3935	Parasa minima	iNaturalist
27.6401	-97.3893	Parasa minima	iNaturalist
27.7359	-97.3646	Parasa minima	iNaturalist
20.9704	-97.356	Parasa minima	iNaturalist
27.6723	-97.3502	Parasa minima	iNaturalist
27.6723	-97.3502	Parasa minima	iNaturalist
27.6723	-97.3502	Parasa minima	iNaturalist
27.6723	-97.3502	Parasa minima	iNaturalist
27.6723	-97.3502	Parasa minima	iNaturalist
27.6723	-97.3502	Parasa minima	iNaturalist
27.6723	-97.3502	Parasa minima	iNaturalist
27.6683	-97.326	Parasa minima	iNaturalist
25.4784	-100.18	Parasa minima	iNaturalist
25.6183	-100.36	Parasa minima	iNaturalist
25.6393	-100.207	Parasa minima	iNaturalist
25.7205	-100.407	Parasa minima	iNaturalist
19.0631	-96.0919	Parasa minima	iNaturalist
19.1738	-96.1342	Parasa minima	iNaturalist
19.1887	-96.1423	Parasa minima	iNaturalist
19.2108	-96.1833	Parasa minima	iNaturalist
19.5073	-96.8984	Parasa minima	iNaturalist
19.5438	-96.9102	Parasa minima	iNaturalist
20.5138	-97.4619	Parasa minima	iNaturalist
20.5138	-97.4619	Parasa minima	iNaturalist
21.1961	-99.6029	Parasa minima	iNaturalist
21.388	-98.9908	Parasa minima	iNaturalist
21.6259	-99.0187	Parasa minima	iNaturalist
23.067	-99.1682	Parasa minima	iNaturalist
26.0822	-98.1361	Parasa minima	USNM
25.9416	-97.4821	Parasa minima	USNM
25.8512	-97.4233	Parasa minima	BOLD	Barcoded
26.0829	-98.1352	Parasa minima	BOLD	Barcoded
26.1547	-98.3257	Parasa minima	BOLD	Barcoded
24.8269	-100.024	Parasa minima	BOLD	Barcoded
17.0522	-88.5658	Parasa maysi	iNaturalist
17.2338	-88.9952	Parasa maysi	iNaturalist
17.2584	-88.7791	Parasa maysi	iNaturalist
19.3441	-90.7318	Parasa maysi	iNaturalist
19.8541	-90.4885	Parasa maysi	iNaturalist
18.4982	-89.8862	Parasa maysi	iNaturalist
16.7328	-88.9861	Parasa maysi	NHMUK
16.7167	-88.9833	Parasa maysi	NHMUK
16.4113	-86.3653	Parasa maysi	NMHUK
15.9771	-88.9774	Parasa maysi	NHMUK
15.532	-88.6962	Parasa maysi	USNM	Type
18.56	-89.92	Parasa maysi	BOLD	Barcoded
20.089	-89.55	Parasa maysi	BOLD	Barcoded
31.3943	-110.306	Parasa huachuca	USNM	Type
34.9116	-111.726	Parasa huachuca	iNaturalist
32.0594	-110.076	Parasa huachuca	iNaturalist
31.928	-109.086	Parasa huachuca	iNaturalist
31.9275	-109.171	Parasa huachuca	iNaturalist
31.9138	-109.141	Parasa huachuca	iNaturalist
31.9138	-109.141	Parasa huachuca	iNaturalist
31.9138	-109.141	Parasa huachuca	iNaturalist
31.9138	-109.141	Parasa huachuca	iNaturalist
31.9137	-109.141	Parasa huachuca	iNaturalist
31.9137	-109.141	Parasa huachuca	iNaturalist
31.9137	-109.141	Parasa huachuca	iNaturalist
31.9137	-109.141	Parasa huachuca	iNaturalist
31.9137	-109.141	Parasa huachuca	iNaturalist
31.9137	-109.141	Parasa huachuca	iNaturalist
31.9134	-109.139	Parasa huachuca	iNaturalist
31.9134	-109.14	Parasa huachuca	iNaturalist
31.9037	-109.156	Parasa huachuca	iNaturalist
31.902	-109.158	Parasa huachuca	iNaturalist
31.8919	-109.167	Parasa huachuca	iNaturalist
31.8918	-109.167	Parasa huachuca	iNaturalist
31.8902	-109.168	Parasa huachuca	iNaturalist
31.8901	-109.168	Parasa huachuca	iNaturalist
31.8862	-109.175	Parasa huachuca	iNaturalist
31.8846	-109.177	Parasa huachuca	iNaturalist
31.8837	-109.207	Parasa huachuca	iNaturalist
31.8837	-109.207	Parasa huachuca	iNaturalist
31.8837	-109.207	Parasa huachuca	iNaturalist
31.8837	-109.207	Parasa huachuca	iNaturalist
31.8835	-109.207	Parasa huachuca	iNaturalist
31.8835	-109.207	Parasa huachuca	iNaturalist
31.8832	-109.207	Parasa huachuca	iNaturalist
31.8831	-109.206	Parasa huachuca	iNaturalist
31.8827	-109.206	Parasa huachuca	iNaturalist
31.8727	-109.236	Parasa huachuca	iNaturalist
31.7984	-110.777	Parasa huachuca	iNaturalist
31.7981	-110.775	Parasa huachuca	iNaturalist
31.7638	-110.703	Parasa huachuca	iNaturalist
31.7399	-110.886	Parasa huachuca	iNaturalist
31.7397	-110.886	Parasa huachuca	iNaturalist
31.7252	-110.88	Parasa huachuca	iNaturalist
31.7252	-110.881	Parasa huachuca	iNaturalist
31.7191	-110.874	Parasa huachuca	iNaturalist
31.7184	-110.873	Parasa huachuca	iNaturalist
31.7123	-110.875	Parasa huachuca	iNaturalist
31.6595	-110.662	Parasa huachuca	iNaturalist
31.61	-110.908	Parasa huachuca	iNaturalist
31.61	-110.908	Parasa huachuca	iNaturalist
31.61	-110.908	Parasa huachuca	iNaturalist
31.4957	-110.853	Parasa huachuca	iNaturalist
31.4918	-110.857	Parasa huachuca	iNaturalist
31.4898	-109.07	Parasa huachuca	iNaturalist
31.4698	-110.708	Parasa huachuca	iNaturalist
31.4677	-110.709	Parasa huachuca	iNaturalist
31.4664	-110.572	Parasa huachuca	iNaturalist
31.4592	-111.234	Parasa huachuca	iNaturalist
31.4491	-110.307	Parasa huachuca	iNaturalist
31.4491	-110.307	Parasa huachuca	iNaturalist
31.4478	-110.307	Parasa huachuca	iNaturalist
31.4456	-110.314	Parasa huachuca	iNaturalist
31.4004	-111.089	Parasa huachuca	iNaturalist
31.3905	-110.239	Parasa huachuca	iNaturalist
31.3904	-110.24	Parasa huachuca	iNaturalist
31.3845	-111.094	Parasa huachuca	iNaturalist
31.3842	-111.094	Parasa huachuca	iNaturalist
31.3829	-111.095	Parasa huachuca	iNaturalist
31.362	-110.301	Parasa huachuca	iNaturalist
31.3462	-110.256	Parasa huachuca	iNaturalist
30.7272	-109.821	Parasa huachuca	iNaturalist
31.7724	-111.556	Parasa huachuca	USNM
31.4068	-109.933	Parasa huachuca	USNM
31.7864	-111.581	Parasa huachuca	NHMUK
31.4049	-111.088	Parasa huachuca	NHMUK
31.7249	-110.88	Parasa huachuca	NHMUK
31.8842	-109.206	Parasa huachuca	NHMUK
31.427	-110.252	Parasa huachuca	BOLD	Barcoded
31.4759	-110.27	Parasa huachuca	BOLD	Barcoded
31.4066	-109.933	Parasa huachuca	BOLD	Barcoded
31.7724	-111.556	Parasa huachuca	BOLD	Barcoded
42.0893	-72.4893	Parasa fraterna	MSU/ARC	Type
40.7551	-74.0504	Parasa fraterna	NMHUK	Type
18.9312	-99.2237	Parasa cuernavaca	USNM	Type
27.0164	-108.947	Parasa cuernavaca	iNaturalist
27.0306	-108.946	Parasa cuernavaca	iNaturalist
27.3944	-108.411	Parasa cuernavaca	iNaturalist
24.3985	-106.606	Parasa cuernavaca	iNaturalist
23.2996	-106.443	Parasa cuernavaca	iNaturalist
23.2996	-106.443	Parasa cuernavaca	iNaturalist
23.3004	-106.441	Parasa cuernavaca	iNaturalist
23.8783	-106.323	Parasa cuernavaca	iNaturalist
23.8772	-106.322	Parasa cuernavaca	iNaturalist
23.8772	-106.322	Parasa cuernavaca	iNaturalist
23.8772	-106.322	Parasa cuernavaca	iNaturalist
23.4717	-106.209	Parasa cuernavaca	iNaturalist
23.4805	-106.203	Parasa cuernavaca	iNaturalist
23.4806	-106.203	Parasa cuernavaca	iNaturalist
20.9115	-105.41	Parasa cuernavaca	iNaturalist
20.7537	-105.385	Parasa cuernavaca	iNaturalist
20.7635	-105.357	Parasa cuernavaca	iNaturalist
20.7636	-105.357	Parasa cuernavaca	iNaturalist
20.3366	-105.344	Parasa cuernavaca	iNaturalist
20.515	-105.317	Parasa cuernavaca	iNaturalist
20.5484	-105.273	Parasa cuernavaca	iNaturalist
19.5268	-105.074	Parasa cuernavaca	iNaturalist
21.2328	-104.925	Parasa cuernavaca	iNaturalist
21.4625	-104.839	Parasa cuernavaca	iNaturalist
20.8121	-104.821	Parasa cuernavaca	iNaturalist
19.7695	-104.297	Parasa cuernavaca	iNaturalist
19.7993	-104.229	Parasa cuernavaca	iNaturalist
20.211	-104.057	Parasa cuernavaca	iNaturalist
22.1957	-103.69	Parasa cuernavaca	iNaturalist
20.7456	-103.514	Parasa cuernavaca	iNaturalist
20.7456	-103.514	Parasa cuernavaca	iNaturalist
20.747	-103.512	Parasa cuernavaca	iNaturalist
20.6191	-103.412	Parasa cuernavaca	iNaturalist
20.6191	-103.412	Parasa cuernavaca	iNaturalist
20.6192	-103.412	Parasa cuernavaca	iNaturalist
19.9715	-103.161	Parasa cuernavaca	iNaturalist
20.3409	-103.123	Parasa cuernavaca	iNaturalist
18.3712	-100.68	Parasa cuernavaca	iNaturalist
19.1873	-100.126	Parasa cuernavaca	iNaturalist
19.1973	-100.131	Parasa cuernavaca	iNaturalist
19.5665	-101.153	Parasa cuernavaca	iNaturalist
19.6656	-101.203	Parasa cuernavaca	iNaturalist
19.6739	-101.223	Parasa cuernavaca	iNaturalist
19.6758	-101.253	Parasa cuernavaca	iNaturalist
19.6895	-101.168	Parasa cuernavaca	iNaturalist
19.7105	-101.192	Parasa cuernavaca	iNaturalist
19.7122	-101.221	Parasa cuernavaca	iNaturalist
19.7125	-102.547	Parasa cuernavaca	iNaturalist
19.7141	-101.196	Parasa cuernavaca	iNaturalist
19.7164	-101.188	Parasa cuernavaca	iNaturalist
19.7164	-101.188	Parasa cuernavaca	iNaturalist
16.8206	-99.8244	Parasa cuernavaca	iNaturalist
16.8795	-99.6714	Parasa cuernavaca	iNaturalist
16.9628	-99.0925	Parasa cuernavaca	iNaturalist
17.0333	-97.9238	Parasa cuernavaca	iNaturalist
17.0422	-96.7072	Parasa cuernavaca	iNaturalist
17.0605	-96.7458	Parasa cuernavaca	iNaturalist
17.127	-96.8065	Parasa cuernavaca	iNaturalist
17.1892	-96.7615	Parasa cuernavaca	iNaturalist
17.4712	-97.5683	Parasa cuernavaca	iNaturalist
17.5218	-99.5023	Parasa cuernavaca	iNaturalist
17.5677	-99.3996	Parasa cuernavaca	iNaturalist
17.5712	-99.394	Parasa cuernavaca	iNaturalist
18.0154	-97.6586	Parasa cuernavaca	iNaturalist
18.8324	-99.3264	Parasa cuernavaca	iNaturalist
18.9812	-99.2342	Parasa cuernavaca	iNaturalist
19.3456	-98.1598	Parasa cuernavaca	iNaturalist
18.7197	-99.7807	Parasa cuernavaca	NHMUK
30.2908	-91.2328	Parasa chloris	iNaturalist
30.3828	-84.655	Parasa chloris	iNaturalist
30.536	-95.2261	Parasa chloris	iNaturalist
30.5653	-89.1569	Parasa chloris	iNaturalist
30.5653	-89.1569	Parasa chloris	iNaturalist
30.5771	-88.2202	Parasa chloris	iNaturalist
30.5794	-94.3782	Parasa chloris	iNaturalist
30.5794	-94.3782	Parasa chloris	iNaturalist
30.5795	-94.3783	Parasa chloris	iNaturalist
30.5804	-94.3781	Parasa chloris	iNaturalist
30.5807	-94.3781	Parasa chloris	iNaturalist
30.581	-94.3783	Parasa chloris	iNaturalist
30.5811	-94.3784	Parasa chloris	iNaturalist
30.5812	-94.3783	Parasa chloris	iNaturalist
30.5815	-94.3782	Parasa chloris	iNaturalist
30.5822	-94.379	Parasa chloris	iNaturalist
30.5822	-94.379	Parasa chloris	iNaturalist
30.5824	-94.3793	Parasa chloris	iNaturalist
30.5917	-90.1752	Parasa chloris	iNaturalist
30.6082	-88.2461	Parasa chloris	iNaturalist
30.6487	-88.0401	Parasa chloris	iNaturalist
30.6564	-88.2309	Parasa chloris	iNaturalist
30.6778	-88.1854	Parasa chloris	iNaturalist
30.7721	-88.1992	Parasa chloris	iNaturalist
30.8205	-83.8972	Parasa chloris	iNaturalist
30.9418	-93.0517	Parasa chloris	iNaturalist
30.9421	-93.0516	Parasa chloris	iNaturalist
30.9425	-93.0518	Parasa chloris	iNaturalist
30.9427	-93.0488	Parasa chloris	iNaturalist
30.9429	-93.0487	Parasa chloris	iNaturalist
30.9431	-93.051	Parasa chloris	iNaturalist
30.9431	-93.0488	Parasa chloris	iNaturalist
30.9431	-93.048	Parasa chloris	iNaturalist
30.9431	-93.0515	Parasa chloris	iNaturalist
30.9432	-93.0518	Parasa chloris	iNaturalist
30.9432	-93.05	Parasa chloris	iNaturalist
30.9433	-93.0518	Parasa chloris	iNaturalist
30.9433	-93.0484	Parasa chloris	iNaturalist
30.9434	-93.0499	Parasa chloris	iNaturalist
30.9434	-93.0518	Parasa chloris	iNaturalist
30.9436	-93.0487	Parasa chloris	iNaturalist
30.9436	-93.0495	Parasa chloris	iNaturalist
30.9436	-93.0495	Parasa chloris	iNaturalist
30.9814	-91.488	Parasa chloris	iNaturalist
30.9937	-91.3648	Parasa chloris	iNaturalist
30.9967	-91.3622	Parasa chloris	iNaturalist
30.9969	-91.3644	Parasa chloris	iNaturalist
31.0947	-81.7246	Parasa chloris	iNaturalist
31.2624	-81.6035	Parasa chloris	iNaturalist
31.4305	-90.9866	Parasa chloris	iNaturalist
31.4305	-90.9866	Parasa chloris	iNaturalist
31.4305	-90.9866	Parasa chloris	iNaturalist
31.4305	-90.9866	Parasa chloris	iNaturalist
31.431	-89.1629	Parasa chloris	iNaturalist
32.0297	-85.4552	Parasa chloris	iNaturalist
32.032	-85.4557	Parasa chloris	iNaturalist
32.0322	-85.4562	Parasa chloris	iNaturalist
32.0323	-85.4561	Parasa chloris	iNaturalist
32.0324	-85.4559	Parasa chloris	iNaturalist
32.0324	-85.4561	Parasa chloris	iNaturalist
32.0324	-85.456	Parasa chloris	iNaturalist
32.0325	-85.4559	Parasa chloris	iNaturalist
32.0325	-85.4559	Parasa chloris	iNaturalist
32.0325	-85.4561	Parasa chloris	iNaturalist
32.0326	-85.4558	Parasa chloris	iNaturalist
32.0327	-85.456	Parasa chloris	iNaturalist
32.0327	-85.4557	Parasa chloris	iNaturalist
32.0327	-85.4559	Parasa chloris	iNaturalist
32.0327	-85.4558	Parasa chloris	iNaturalist
32.0574	-85.7256	Parasa chloris	iNaturalist
32.1766	-81.232	Parasa chloris	iNaturalist
32.3971	-81.2473	Parasa chloris	iNaturalist
32.5741	-85.9452	Parasa chloris	iNaturalist
32.5855	-81.4169	Parasa chloris	iNaturalist
32.5855	-81.4169	Parasa chloris	iNaturalist
32.5855	-81.4169	Parasa chloris	iNaturalist
32.5855	-81.4169	Parasa chloris	iNaturalist
32.5855	-81.4169	Parasa chloris	iNaturalist
32.6105	-85.7847	Parasa chloris	iNaturalist
32.6609	-87.3147	Parasa chloris	iNaturalist
32.7254	-80.0667	Parasa chloris	iNaturalist
32.7518	-80.0335	Parasa chloris	iNaturalist
32.7885	-86.8717	Parasa chloris	iNaturalist
32.7885	-86.8717	Parasa chloris	iNaturalist
32.7885	-86.8717	Parasa chloris	iNaturalist
32.7907	-80.198	Parasa chloris	iNaturalist
32.7993	-85.1841	Parasa chloris	iNaturalist
32.8004	-85.9885	Parasa chloris	iNaturalist
32.8487	-83.8883	Parasa chloris	iNaturalist
32.8492	-83.8886	Parasa chloris	iNaturalist
32.8492	-83.8886	Parasa chloris	iNaturalist
32.8492	-83.8886	Parasa chloris	iNaturalist
32.8694	-85.9112	Parasa chloris	iNaturalist
32.9046	-85.8673	Parasa chloris	iNaturalist
32.9073	-85.8443	Parasa chloris	iNaturalist
32.9444	-86.6611	Parasa chloris	iNaturalist
32.9444	-86.6611	Parasa chloris	iNaturalist
32.9459	-85.8779	Parasa chloris	iNaturalist
32.9747	-80.0798	Parasa chloris	iNaturalist
33.0234	-80.1696	Parasa chloris	iNaturalist
33.1166	-80.3664	Parasa chloris	iNaturalist
33.1487	-80.6997	Parasa chloris	iNaturalist
33.1592	-80.3866	Parasa chloris	iNaturalist
33.231	-88.9114	Parasa chloris	iNaturalist
33.2582	-87.6173	Parasa chloris	iNaturalist
33.2608	-87.4839	Parasa chloris	iNaturalist
33.2614	-87.4831	Parasa chloris	iNaturalist
33.2622	-87.4846	Parasa chloris	iNaturalist
33.2624	-87.4846	Parasa chloris	iNaturalist
33.2624	-87.4846	Parasa chloris	iNaturalist
33.2624	-87.4845	Parasa chloris	iNaturalist
33.2625	-87.4846	Parasa chloris	iNaturalist
33.2625	-87.4848	Parasa chloris	iNaturalist
33.2659	-88.7797	Parasa chloris	iNaturalist
33.3039	-86.6611	Parasa chloris	iNaturalist
33.3039	-86.6611	Parasa chloris	iNaturalist
33.3039	-86.6611	Parasa chloris	iNaturalist
33.3039	-86.6611	Parasa chloris	iNaturalist
33.3039	-86.6611	Parasa chloris	iNaturalist
33.3039	-86.6611	Parasa chloris	iNaturalist
33.3039	-86.6611	Parasa chloris	iNaturalist
33.3348	-87.7936	Parasa chloris	iNaturalist
33.3404	-86.884	Parasa chloris	iNaturalist
33.3677	-89.0111	Parasa chloris	iNaturalist
33.4222	-84.6579	Parasa chloris	iNaturalist
33.4434	-85.58	Parasa chloris	iNaturalist
33.4434	-85.58	Parasa chloris	iNaturalist
33.4434	-85.58	Parasa chloris	iNaturalist
33.4434	-85.58	Parasa chloris	iNaturalist
33.4434	-85.58	Parasa chloris	iNaturalist
33.4434	-85.58	Parasa chloris	iNaturalist
33.4434	-85.58	Parasa chloris	iNaturalist
33.4434	-85.58	Parasa chloris	iNaturalist
33.4434	-85.58	Parasa chloris	iNaturalist
33.4441	-82.2554	Parasa chloris	iNaturalist
33.5127	-86.4741	Parasa chloris	iNaturalist
33.5168	-84.7403	Parasa chloris	iNaturalist
33.5437	-86.4546	Parasa chloris	iNaturalist
33.5438	-86.4546	Parasa chloris	iNaturalist
33.5591	-86.7069	Parasa chloris	iNaturalist
33.5592	-86.7071	Parasa chloris	iNaturalist
33.5595	-86.7074	Parasa chloris	iNaturalist
33.575	-85.0986	Parasa chloris	iNaturalist
33.689	-86.6833	Parasa chloris	iNaturalist
33.689	-86.6833	Parasa chloris	iNaturalist
33.689	-86.6833	Parasa chloris	iNaturalist
33.689	-86.6833	Parasa chloris	iNaturalist
33.689	-86.6833	Parasa chloris	iNaturalist
33.689	-86.6833	Parasa chloris	iNaturalist
33.7559	-82.3356	Parasa chloris	iNaturalist
33.9013	-83.3835	Parasa chloris	iNaturalist
33.9023	-83.384	Parasa chloris	iNaturalist
33.9457	-83.2934	Parasa chloris	iNaturalist
33.971	-83.4622	Parasa chloris	iNaturalist
33.9762	-84.577	Parasa chloris	iNaturalist
33.989	-83.4938	Parasa chloris	iNaturalist
33.9908	-83.4934	Parasa chloris	iNaturalist
34.0307	-83.9237	Parasa chloris	iNaturalist
34.0464	-81.1863	Parasa chloris	iNaturalist
34.0682	-87.1376	Parasa chloris	iNaturalist
34.0803	-84.6168	Parasa chloris	iNaturalist
34.1052	-82.595	Parasa chloris	iNaturalist
34.1109	-86.3097	Parasa chloris	iNaturalist
34.1826	-81.5183	Parasa chloris	iNaturalist
34.2057	-86.1585	Parasa chloris	iNaturalist
34.2057	-86.1586	Parasa chloris	iNaturalist
34.257	-85.1647	Parasa chloris	iNaturalist
34.3129	-89.472	Parasa chloris	iNaturalist
34.3154	-87.302	Parasa chloris	iNaturalist
34.3154	-87.3022	Parasa chloris	iNaturalist
34.3919	-82.3507	Parasa chloris	iNaturalist
34.3937	-89.5566	Parasa chloris	iNaturalist
34.3987	-85.6341	Parasa chloris	iNaturalist
34.3989	-85.6339	Parasa chloris	iNaturalist
34.399	-85.6342	Parasa chloris	iNaturalist
34.399	-85.6342	Parasa chloris	iNaturalist
34.399	-85.6347	Parasa chloris	iNaturalist
34.399	-85.6341	Parasa chloris	iNaturalist
34.3992	-85.6341	Parasa chloris	iNaturalist
34.4932	-85.6187	Parasa chloris	iNaturalist
34.5014	-84.2757	Parasa chloris	iNaturalist
34.5142	-93.0174	Parasa chloris	iNaturalist
34.5425	-84.0648	Parasa chloris	iNaturalist
34.5838	-84.3081	Parasa chloris	iNaturalist
34.6005	-88.1781	Parasa chloris	iNaturalist
34.6101	-84.6657	Parasa chloris	iNaturalist
34.6188	-82.8271	Parasa chloris	iNaturalist
34.6226	-86.565	Parasa chloris	iNaturalist
34.6385	-92.85	Parasa chloris	iNaturalist
34.6785	-82.012	Parasa chloris	iNaturalist
34.6879	-85.1929	Parasa chloris	iNaturalist
34.6879	-85.1929	Parasa chloris	iNaturalist
34.7373	-82.8054	Parasa chloris	iNaturalist
34.7389	-82.6128	Parasa chloris	iNaturalist
34.7433	-86.5063	Parasa chloris	iNaturalist
34.7484	-86.5158	Parasa chloris	iNaturalist
34.7515	-82.1124	Parasa chloris	iNaturalist
34.7888	-86.1648	Parasa chloris	iNaturalist
34.8153	-82.5624	Parasa chloris	iNaturalist
34.8295	-80.5926	Parasa chloris	iNaturalist
34.8519	-86.1363	Parasa chloris	iNaturalist
34.8966	-87.6718	Parasa chloris	iNaturalist
34.897	-87.6718	Parasa chloris	iNaturalist
34.9001	-85.1132	Parasa chloris	iNaturalist
34.9013	-82.2847	Parasa chloris	iNaturalist
34.9123	-87.7249	Parasa chloris	iNaturalist
34.9123	-87.7249	Parasa chloris	iNaturalist
34.9123	-87.7249	Parasa chloris	iNaturalist
34.9123	-87.7249	Parasa chloris	iNaturalist
34.9123	-87.7249	Parasa chloris	iNaturalist
34.9123	-87.7249	Parasa chloris	iNaturalist
34.9123	-87.7249	Parasa chloris	iNaturalist
34.9123	-87.7249	Parasa chloris	iNaturalist
34.9123	-87.7249	Parasa chloris	iNaturalist
34.9123	-87.7249	Parasa chloris	iNaturalist
34.9123	-87.7249	Parasa chloris	iNaturalist
34.9123	-87.7249	Parasa chloris	iNaturalist
34.9123	-87.7249	Parasa chloris	iNaturalist
34.9124	-87.725	Parasa chloris	iNaturalist
34.9163	-82.4287	Parasa chloris	iNaturalist
34.9271	-83.4246	Parasa chloris	iNaturalist
34.9306	-86.2233	Parasa chloris	iNaturalist
34.9316	-82.4362	Parasa chloris	iNaturalist
34.9343	-82.2961	Parasa chloris	iNaturalist
34.9344	-82.296	Parasa chloris	iNaturalist
34.9419	-76.9463	Parasa chloris	iNaturalist
34.9461	-87.6541	Parasa chloris	iNaturalist
34.9495	-87.5926	Parasa chloris	iNaturalist
34.9507	-87.5914	Parasa chloris	iNaturalist
34.9507	-87.5915	Parasa chloris	iNaturalist
34.9632	-83.8567	Parasa chloris	iNaturalist
34.9804	-83.5549	Parasa chloris	iNaturalist
34.9819	-80.6152	Parasa chloris	iNaturalist
35.0126	-82.3008	Parasa chloris	iNaturalist
35.0173	-88.2152	Parasa chloris	iNaturalist
35.0174	-88.2157	Parasa chloris	iNaturalist
35.0286	-82.6867	Parasa chloris	iNaturalist
35.0286	-82.6867	Parasa chloris	iNaturalist
35.0475	-85.035	Parasa chloris	iNaturalist
35.0475	-85.035	Parasa chloris	iNaturalist
35.0525	-85.3364	Parasa chloris	iNaturalist
35.0566	-85.4068	Parasa chloris	iNaturalist
35.0647	-84.003	Parasa chloris	iNaturalist
35.0964	-82.9507	Parasa chloris	iNaturalist
35.0991	-82.7921	Parasa chloris	iNaturalist
35.0998	-82.8893	Parasa chloris	iNaturalist
35.1005	-82.7912	Parasa chloris	iNaturalist
35.1095	-85.1815	Parasa chloris	iNaturalist
35.1155	-83.1021	Parasa chloris	iNaturalist
35.122	-85.1283	Parasa chloris	iNaturalist
35.1325	-82.9338	Parasa chloris	iNaturalist
35.1425	-83.6945	Parasa chloris	iNaturalist
35.1455	-83.5201	Parasa chloris	iNaturalist
35.1478	-80.7433	Parasa chloris	iNaturalist
35.1586	-82.7243	Parasa chloris	iNaturalist
35.1872	-85.0464	Parasa chloris	iNaturalist
35.1988	-85.8274	Parasa chloris	iNaturalist
35.2216	-82.1792	Parasa chloris	iNaturalist
35.2304	-83.3914	Parasa chloris	iNaturalist
35.2314	-83.3914	Parasa chloris	iNaturalist
35.2341	-85.1483	Parasa chloris	iNaturalist
35.2373	-82.0415	Parasa chloris	iNaturalist
35.2582	-85.7202	Parasa chloris	iNaturalist
35.2689	-85.1711	Parasa chloris	iNaturalist
35.2689	-85.1711	Parasa chloris	iNaturalist
35.2689	-85.1711	Parasa chloris	iNaturalist
35.2689	-85.1711	Parasa chloris	iNaturalist
35.2689	-85.1711	Parasa chloris	iNaturalist
35.2689	-85.1712	Parasa chloris	iNaturalist
35.2689	-85.1712	Parasa chloris	iNaturalist
35.2689	-85.1712	Parasa chloris	iNaturalist
35.2689	-85.1712	Parasa chloris	iNaturalist
35.2689	-85.1712	Parasa chloris	iNaturalist
35.2689	-85.1712	Parasa chloris	iNaturalist
35.2689	-85.1712	Parasa chloris	iNaturalist
35.2689	-85.1712	Parasa chloris	iNaturalist
35.2689	-85.1712	Parasa chloris	iNaturalist
35.2812	-82.7798	Parasa chloris	iNaturalist
35.2922	-80.6827	Parasa chloris	iNaturalist
35.3062	-83.4857	Parasa chloris	iNaturalist
35.3119	-83.4777	Parasa chloris	iNaturalist
35.3132	-83.4782	Parasa chloris	iNaturalist
35.3136	-83.4776	Parasa chloris	iNaturalist
35.3141	-83.4779	Parasa chloris	iNaturalist
35.3141	-83.4779	Parasa chloris	iNaturalist
35.3141	-83.4779	Parasa chloris	iNaturalist
35.3142	-83.4749	Parasa chloris	iNaturalist
35.3216	-83.1746	Parasa chloris	iNaturalist
35.3422	-83.4046	Parasa chloris	iNaturalist
35.3618	-80.617	Parasa chloris	iNaturalist
35.3691	-83.5678	Parasa chloris	iNaturalist
35.372	-83.2287	Parasa chloris	iNaturalist
35.4033	-82.4007	Parasa chloris	iNaturalist
35.4105	-83.1493	Parasa chloris	iNaturalist
35.4157	-85.2424	Parasa chloris	iNaturalist
35.4475	-82.4969	Parasa chloris	iNaturalist
35.4521	-80.7919	Parasa chloris	iNaturalist
35.4521	-80.7737	Parasa chloris	iNaturalist
35.4556	-80.7783	Parasa chloris	iNaturalist
35.4568	-80.7784	Parasa chloris	iNaturalist
35.457	-80.7781	Parasa chloris	iNaturalist
35.4571	-80.778	Parasa chloris	iNaturalist
35.4573	-80.7779	Parasa chloris	iNaturalist
35.4577	-80.7781	Parasa chloris	iNaturalist
35.4585	-80.7804	Parasa chloris	iNaturalist
35.4784	-82.5725	Parasa chloris	iNaturalist
35.4845	-82.5814	Parasa chloris	iNaturalist
35.4899	-82.9848	Parasa chloris	iNaturalist
35.514	-82.396	Parasa chloris	iNaturalist
35.5234	-82.7129	Parasa chloris	iNaturalist
35.5312	-82.4739	Parasa chloris	iNaturalist
35.5312	-82.474	Parasa chloris	iNaturalist
35.5342	-82.8228	Parasa chloris	iNaturalist
35.5445	-82.3706	Parasa chloris	iNaturalist
35.5445	-82.3707	Parasa chloris	iNaturalist
35.5445	-82.3707	Parasa chloris	iNaturalist
35.5445	-82.3707	Parasa chloris	iNaturalist
35.5445	-82.3707	Parasa chloris	iNaturalist
35.5445	-82.3707	Parasa chloris	iNaturalist
35.5445	-82.3707	Parasa chloris	iNaturalist
35.5445	-82.3707	Parasa chloris	iNaturalist
35.5445	-82.3708	Parasa chloris	iNaturalist
35.5445	-82.3709	Parasa chloris	iNaturalist
35.5469	-82.5266	Parasa chloris	iNaturalist
35.5471	-82.5456	Parasa chloris	iNaturalist
35.5569	-82.4253	Parasa chloris	iNaturalist
35.5647	-82.5015	Parasa chloris	iNaturalist
35.5649	-78.9177	Parasa chloris	iNaturalist
35.5791	-82.5284	Parasa chloris	iNaturalist
35.5834	-82.4647	Parasa chloris	iNaturalist
35.5929	-82.5404	Parasa chloris	iNaturalist
35.5979	-82.3998	Parasa chloris	iNaturalist
35.6024	-82.6457	Parasa chloris	iNaturalist
35.6049	-82.4356	Parasa chloris	iNaturalist
35.6144	-79.1603	Parasa chloris	iNaturalist
35.6144	-79.1603	Parasa chloris	iNaturalist
35.617	-79.1554	Parasa chloris	iNaturalist
35.6226	-82.2788	Parasa chloris	iNaturalist
35.6227	-82.9736	Parasa chloris	iNaturalist
35.6397	-83.6891	Parasa chloris	iNaturalist
35.6401	-83.6889	Parasa chloris	iNaturalist
35.6471	-82.7519	Parasa chloris	iNaturalist
35.6524	-82.521	Parasa chloris	iNaturalist
35.6531	-82.4677	Parasa chloris	iNaturalist
35.655	-85.3564	Parasa chloris	iNaturalist
35.6786	-78.6283	Parasa chloris	iNaturalist
35.6791	-78.6287	Parasa chloris	iNaturalist
35.6791	-78.6286	Parasa chloris	iNaturalist
35.6793	-78.6287	Parasa chloris	iNaturalist
35.6888	-81.1903	Parasa chloris	iNaturalist
35.6888	-81.1903	Parasa chloris	iNaturalist
35.6934	-83.6492	Parasa chloris	iNaturalist
35.6952	-82.8889	Parasa chloris	iNaturalist
35.6953	-82.8889	Parasa chloris	iNaturalist
35.6984	-82.5781	Parasa chloris	iNaturalist
35.7102	-83.522	Parasa chloris	iNaturalist
35.7149	-79.1834	Parasa chloris	iNaturalist
35.7152	-83.8194	Parasa chloris	iNaturalist
35.72	-83.639	Parasa chloris	iNaturalist
35.7252	-83.2233	Parasa chloris	iNaturalist
35.7333	-83.4755	Parasa chloris	iNaturalist
35.7346	-82.5763	Parasa chloris	iNaturalist
35.7347	-82.5763	Parasa chloris	iNaturalist
35.7366	-82.513	Parasa chloris	iNaturalist
35.7389	-83.4236	Parasa chloris	iNaturalist
35.7394	-83.422	Parasa chloris	iNaturalist
35.7469	-83.3603	Parasa chloris	iNaturalist
35.7469	-83.3603	Parasa chloris	iNaturalist
35.7484	-83.6705	Parasa chloris	iNaturalist
35.7625	-79.1252	Parasa chloris	iNaturalist
35.77	-83.5184	Parasa chloris	iNaturalist
35.774	-91.9262	Parasa chloris	iNaturalist
35.774	-91.9262	Parasa chloris	iNaturalist
35.7751	-78.7321	Parasa chloris	iNaturalist
35.7785	-81.2844	Parasa chloris	iNaturalist
35.7789	-81.2842	Parasa chloris	iNaturalist
35.7796	-78.872	Parasa chloris	iNaturalist
35.7934	-86.4996	Parasa chloris	iNaturalist
35.809	-83.5095	Parasa chloris	iNaturalist
35.8139	-78.7155	Parasa chloris	iNaturalist
35.8174	-81.1804	Parasa chloris	iNaturalist
35.8174	-81.1804	Parasa chloris	iNaturalist
35.819	-83.2457	Parasa chloris	iNaturalist
35.8191	-81.5309	Parasa chloris	iNaturalist
35.8292	-79.0579	Parasa chloris	iNaturalist
35.8292	-79.0579	Parasa chloris	iNaturalist
35.8317	-93.8349	Parasa chloris	iNaturalist
35.8337	-82.2006	Parasa chloris	iNaturalist
35.8559	-80.0752	Parasa chloris	iNaturalist
35.8719	-82.2038	Parasa chloris	iNaturalist
35.8758	-81.5038	Parasa chloris	iNaturalist
35.8814	-79.029	Parasa chloris	iNaturalist
35.8874	-85.6305	Parasa chloris	iNaturalist
35.8997	-83.6305	Parasa chloris	iNaturalist
35.9009	-82.2288	Parasa chloris	iNaturalist
35.9216	-82.1738	Parasa chloris	iNaturalist
35.9216	-82.1738	Parasa chloris	iNaturalist
35.9216	-82.1738	Parasa chloris	iNaturalist
35.9216	-82.1738	Parasa chloris	iNaturalist
35.9216	-82.1738	Parasa chloris	iNaturalist
35.9351	-78.9172	Parasa chloris	iNaturalist
35.9445	-79.1191	Parasa chloris	iNaturalist
35.9447	-82.1153	Parasa chloris	iNaturalist
35.9685	-78.9686	Parasa chloris	iNaturalist
35.9686	-78.9688	Parasa chloris	iNaturalist
35.9689	-78.9639	Parasa chloris	iNaturalist
35.9695	-83.9176	Parasa chloris	iNaturalist
35.9775	-78.9992	Parasa chloris	iNaturalist
35.9812	-79.1557	Parasa chloris	iNaturalist
35.9832	-79.1509	Parasa chloris	iNaturalist
35.9943	-78.8986	Parasa chloris	iNaturalist
36.0019	-79.0598	Parasa chloris	iNaturalist
36.0045	-82.2435	Parasa chloris	iNaturalist
36.0047	-84.3262	Parasa chloris	iNaturalist
36.0203	-84.0179	Parasa chloris	iNaturalist
36.0205	-82.5037	Parasa chloris	iNaturalist
36.0256	-80.3518	Parasa chloris	iNaturalist
36.0263	-87.4706	Parasa chloris	iNaturalist
36.0264	-87.4711	Parasa chloris	iNaturalist
36.0265	-82.5799	Parasa chloris	iNaturalist
36.0441	-92.089	Parasa chloris	iNaturalist
36.0468	-84.204	Parasa chloris	iNaturalist
36.0603	-79.0682	Parasa chloris	iNaturalist
36.0699	-86.736	Parasa chloris	iNaturalist
36.0715	-78.5961	Parasa chloris	iNaturalist
36.0783	-83.9264	Parasa chloris	iNaturalist
36.0786	-84.2887	Parasa chloris	iNaturalist
36.0859	-86.6007	Parasa chloris	iNaturalist
36.086	-86.6007	Parasa chloris	iNaturalist
36.094	-79.5167	Parasa chloris	iNaturalist
36.1046	-83.6241	Parasa chloris	iNaturalist
36.129	-80.044	Parasa chloris	iNaturalist
36.1306	-82.6149	Parasa chloris	iNaturalist
36.1371	-79.8873	Parasa chloris	iNaturalist
36.1407	-85.7362	Parasa chloris	iNaturalist
36.1407	-85.7364	Parasa chloris	iNaturalist
36.1409	-85.7362	Parasa chloris	iNaturalist
36.1454	-86.9209	Parasa chloris	iNaturalist
36.1455	-86.921	Parasa chloris	iNaturalist
36.164	-81.9484	Parasa chloris	iNaturalist
36.1704	-82.1006	Parasa chloris	iNaturalist
36.1878	-86.7559	Parasa chloris	iNaturalist
36.1896	-78.9813	Parasa chloris	iNaturalist
36.1897	-78.9812	Parasa chloris	iNaturalist
36.1899	-78.9815	Parasa chloris	iNaturalist
36.1948	-80.0315	Parasa chloris	iNaturalist
36.1948	-80.0315	Parasa chloris	iNaturalist
36.2057	-81.6644	Parasa chloris	iNaturalist
36.2131	-79.9079	Parasa chloris	iNaturalist
36.2153	-81.6662	Parasa chloris	iNaturalist
36.2614	-92.5366	Parasa chloris	iNaturalist
36.262	-86.894	Parasa chloris	iNaturalist
36.2643	-82.1278	Parasa chloris	iNaturalist
36.2687	-82.3761	Parasa chloris	iNaturalist
36.2687	-82.3773	Parasa chloris	iNaturalist
36.2696	-82.4571	Parasa chloris	iNaturalist
36.2828	-86.5458	Parasa chloris	iNaturalist
36.2828	-86.5458	Parasa chloris	iNaturalist
36.2828	-86.5458	Parasa chloris	iNaturalist
36.3105	-91.547	Parasa chloris	iNaturalist
36.3452	-83.7474	Parasa chloris	iNaturalist
36.353	-82.4097	Parasa chloris	iNaturalist
36.3662	-82.3871	Parasa chloris	iNaturalist
36.381	-82.1132	Parasa chloris	iNaturalist
36.4402	-84.9907	Parasa chloris	iNaturalist
36.4403	-84.9907	Parasa chloris	iNaturalist
36.4588	-81.3378	Parasa chloris	iNaturalist
36.4786	-84.8597	Parasa chloris	iNaturalist
36.4787	-84.8601	Parasa chloris	iNaturalist
36.4787	-84.8601	Parasa chloris	iNaturalist
36.4789	-84.8601	Parasa chloris	iNaturalist
36.4789	-84.8601	Parasa chloris	iNaturalist
36.4791	-84.8602	Parasa chloris	iNaturalist
36.511	-80.8275	Parasa chloris	iNaturalist
36.5191	-82.4574	Parasa chloris	iNaturalist
36.5213	-87.322	Parasa chloris	iNaturalist
36.5421	-82.3326	Parasa chloris	iNaturalist
36.556	-81.3498	Parasa chloris	iNaturalist
36.5671	-82.2287	Parasa chloris	iNaturalist
36.5695	-82.2014	Parasa chloris	iNaturalist
36.5841	-82.1917	Parasa chloris	iNaturalist
36.5841	-82.1917	Parasa chloris	iNaturalist
36.5874	-85.2365	Parasa chloris	iNaturalist
36.5912	-82.2921	Parasa chloris	iNaturalist
36.6032	-83.6311	Parasa chloris	iNaturalist
36.6246	-83.7001	Parasa chloris	iNaturalist
36.6367	-86.2123	Parasa chloris	iNaturalist
36.6471	-91.7749	Parasa chloris	iNaturalist
36.6601	-84.4961	Parasa chloris	iNaturalist
36.6602	-84.4962	Parasa chloris	iNaturalist
36.6882	-76.3593	Parasa chloris	iNaturalist
36.6969	-82.7395	Parasa chloris	iNaturalist
36.7077	-79.913	Parasa chloris	iNaturalist
36.7741	-80.2462	Parasa chloris	iNaturalist
36.7906	-86.3778	Parasa chloris	iNaturalist
36.8009	-85.6454	Parasa chloris	iNaturalist
36.8743	-80.7295	Parasa chloris	iNaturalist
36.9336	-84.1024	Parasa chloris	iNaturalist
36.9618	-80.2177	Parasa chloris	iNaturalist
37.0028	-81.8184	Parasa chloris	iNaturalist
37.0282	-83.4392	Parasa chloris	iNaturalist
37.041	-78.2762	Parasa chloris	iNaturalist
37.0496	-79.7874	Parasa chloris	iNaturalist
37.0614	-80.624	Parasa chloris	iNaturalist
37.0778	-87.4377	Parasa chloris	iNaturalist
37.0791	-88.6975	Parasa chloris	iNaturalist
37.1028	-85.3064	Parasa chloris	iNaturalist
37.141	-76.7405	Parasa chloris	iNaturalist
37.1462	-87.5738	Parasa chloris	iNaturalist
37.1617	-78.1868	Parasa chloris	iNaturalist
37.1617	-78.1868	Parasa chloris	iNaturalist
37.162	-78.1855	Parasa chloris	iNaturalist
37.1678	-84.8513	Parasa chloris	iNaturalist
37.1777	-87.5554	Parasa chloris	iNaturalist
37.1887	-87.4368	Parasa chloris	iNaturalist
37.1913	-80.3447	Parasa chloris	iNaturalist
37.1913	-80.3445	Parasa chloris	iNaturalist
37.1913	-80.3445	Parasa chloris	iNaturalist
37.1913	-80.3445	Parasa chloris	iNaturalist
37.2008	-80.4841	Parasa chloris	iNaturalist
37.2008	-80.4841	Parasa chloris	iNaturalist
37.2133	-80.4508	Parasa chloris	iNaturalist
37.2204	-82.1017	Parasa chloris	iNaturalist
37.2217	-80.4003	Parasa chloris	iNaturalist
37.224	-80.4044	Parasa chloris	iNaturalist
37.2328	-80.4457	Parasa chloris	iNaturalist
37.2328	-80.4457	Parasa chloris	iNaturalist
37.2328	-80.4457	Parasa chloris	iNaturalist
37.2328	-80.4457	Parasa chloris	iNaturalist
37.2332	-79.8176	Parasa chloris	iNaturalist
37.2379	-80.3963	Parasa chloris	iNaturalist
37.2383	-80.3964	Parasa chloris	iNaturalist
37.2442	-87.0228	Parasa chloris	iNaturalist
37.2445	-87.0227	Parasa chloris	iNaturalist
37.2581	-92.0216	Parasa chloris	iNaturalist
37.2588	-92.0215	Parasa chloris	iNaturalist
37.2603	-80.4371	Parasa chloris	iNaturalist
37.264	-78.3311	Parasa chloris	iNaturalist
37.2646	-80.3974	Parasa chloris	iNaturalist
37.2676	-80.3754	Parasa chloris	iNaturalist
37.2676	-80.3754	Parasa chloris	iNaturalist
37.2676	-80.3754	Parasa chloris	iNaturalist
37.2676	-80.3754	Parasa chloris	iNaturalist
37.2676	-80.3754	Parasa chloris	iNaturalist
37.2677	-80.3755	Parasa chloris	iNaturalist
37.2677	-80.3755	Parasa chloris	iNaturalist
37.2677	-80.3755	Parasa chloris	iNaturalist
37.2677	-80.3755	Parasa chloris	iNaturalist
37.2819	-80.4682	Parasa chloris	iNaturalist
37.2829	-76.6989	Parasa chloris	iNaturalist
37.287	-78.4072	Parasa chloris	iNaturalist
37.2895	-82.2925	Parasa chloris	iNaturalist
37.2898	-80.081	Parasa chloris	iNaturalist
37.3101	-78.3167	Parasa chloris	iNaturalist
37.3101	-78.3168	Parasa chloris	iNaturalist
37.3102	-78.3168	Parasa chloris	iNaturalist
37.3196	-76.7993	Parasa chloris	iNaturalist
37.3273	-80.0416	Parasa chloris	iNaturalist
37.3286	-87.3161	Parasa chloris	iNaturalist
37.3356	-77.0947	Parasa chloris	iNaturalist
37.3484	-87.2175	Parasa chloris	iNaturalist
37.3619	-81.095	Parasa chloris	iNaturalist
37.3709	-80.4728	Parasa chloris	iNaturalist
37.376	-88.93	Parasa chloris	iNaturalist
37.3762	-88.9301	Parasa chloris	iNaturalist
37.3762	-88.9301	Parasa chloris	iNaturalist
37.3762	-88.9306	Parasa chloris	iNaturalist
37.3762	-88.9304	Parasa chloris	iNaturalist
37.3762	-88.9305	Parasa chloris	iNaturalist
37.379	-76.8064	Parasa chloris	iNaturalist
37.401	-79.1783	Parasa chloris	iNaturalist
37.4029	-80.1486	Parasa chloris	iNaturalist
37.4333	-91.4162	Parasa chloris	iNaturalist
37.4347	-88.6672	Parasa chloris	iNaturalist
37.4354	-88.9727	Parasa chloris	iNaturalist
37.4442	-89.5001	Parasa chloris	iNaturalist
37.4812	-89.3613	Parasa chloris	iNaturalist
37.4859	-84.3959	Parasa chloris	iNaturalist
37.4908	-77.5845	Parasa chloris	iNaturalist
37.5006	-84.3973	Parasa chloris	iNaturalist
37.5014	-77.7793	Parasa chloris	iNaturalist
37.5252	-80.9896	Parasa chloris	iNaturalist
37.5254	-80.9898	Parasa chloris	iNaturalist
37.5305	-77.4679	Parasa chloris	iNaturalist
37.5359	-88.9811	Parasa chloris	iNaturalist
37.5415	-77.9188	Parasa chloris	iNaturalist
37.5426	-84.1863	Parasa chloris	iNaturalist
37.5437	-82.5596	Parasa chloris	iNaturalist
37.5504	-79.8062	Parasa chloris	iNaturalist
37.5504	-79.8062	Parasa chloris	iNaturalist
37.5505	-79.8063	Parasa chloris	iNaturalist
37.5509	-84.2411	Parasa chloris	iNaturalist
37.5537	-84.2406	Parasa chloris	iNaturalist
37.5537	-84.2404	Parasa chloris	iNaturalist
37.5539	-84.2406	Parasa chloris	iNaturalist
37.5648	-84.2913	Parasa chloris	iNaturalist
37.5661	-84.3139	Parasa chloris	iNaturalist
37.5668	-84.2571	Parasa chloris	iNaturalist
37.5668	-84.2571	Parasa chloris	iNaturalist
37.5725	-79.5378	Parasa chloris	iNaturalist
37.5729	-77.8027	Parasa chloris	iNaturalist
37.5733	-77.8004	Parasa chloris	iNaturalist
37.5733	-77.7981	Parasa chloris	iNaturalist
37.5734	-77.8003	Parasa chloris	iNaturalist
37.5914	-83.7904	Parasa chloris	iNaturalist
37.593	-84.2759	Parasa chloris	iNaturalist
37.6174	-84.4081	Parasa chloris	iNaturalist
37.6294	-81.4389	Parasa chloris	iNaturalist
37.6466	-77.4015	Parasa chloris	iNaturalist
37.6692	-77.9245	Parasa chloris	iNaturalist
37.6701	-77.9251	Parasa chloris	iNaturalist
37.6712	-77.9263	Parasa chloris	iNaturalist
37.6717	-77.9251	Parasa chloris	iNaturalist
37.6718	-77.9251	Parasa chloris	iNaturalist
37.6758	-77.9271	Parasa chloris	iNaturalist
37.6776	-77.9471	Parasa chloris	iNaturalist
37.6782	-77.9259	Parasa chloris	iNaturalist
37.6978	-82.7242	Parasa chloris	iNaturalist
37.6996	-89.2097	Parasa chloris	iNaturalist
37.7125	-81.0679	Parasa chloris	iNaturalist
37.7193	-89.3883	Parasa chloris	iNaturalist
37.7334	-79.5241	Parasa chloris	iNaturalist
37.7411	-80.5727	Parasa chloris	iNaturalist
37.7498	-84.1085	Parasa chloris	iNaturalist
37.7511	-79.3474	Parasa chloris	iNaturalist
37.7622	-83.8931	Parasa chloris	iNaturalist
37.7622	-83.8935	Parasa chloris	iNaturalist
37.7623	-83.8932	Parasa chloris	iNaturalist
37.7623	-83.8933	Parasa chloris	iNaturalist
37.7623	-83.8932	Parasa chloris	iNaturalist
37.7623	-83.8933	Parasa chloris	iNaturalist
37.7625	-83.8934	Parasa chloris	iNaturalist
37.776	-83.6817	Parasa chloris	iNaturalist
37.779	-78.7071	Parasa chloris	iNaturalist
37.7848	-83.6332	Parasa chloris	iNaturalist
37.7982	-83.7026	Parasa chloris	iNaturalist
37.8048	-82.8641	Parasa chloris	iNaturalist
37.8048	-82.8641	Parasa chloris	iNaturalist
37.8216	-84.7624	Parasa chloris	iNaturalist
37.83	-90.2316	Parasa chloris	iNaturalist
37.8302	-90.2315	Parasa chloris	iNaturalist
37.8315	-86.6552	Parasa chloris	iNaturalist
37.8387	-81.0679	Parasa chloris	iNaturalist
37.8411	-81.0661	Parasa chloris	iNaturalist
37.8411	-81.0661	Parasa chloris	iNaturalist
37.8599	-81.269	Parasa chloris	iNaturalist
37.8667	-80.6135	Parasa chloris	iNaturalist
37.867	-80.4905	Parasa chloris	iNaturalist
37.8672	-80.6138	Parasa chloris	iNaturalist
37.8676	-80.6136	Parasa chloris	iNaturalist
37.8744	-79.5045	Parasa chloris	iNaturalist
37.8771	-80.6114	Parasa chloris	iNaturalist
37.8777	-80.6104	Parasa chloris	iNaturalist
37.8778	-80.6105	Parasa chloris	iNaturalist
37.8778	-80.6107	Parasa chloris	iNaturalist
37.8989	-84.3623	Parasa chloris	iNaturalist
37.899	-84.3624	Parasa chloris	iNaturalist
37.899	-84.3621	Parasa chloris	iNaturalist
37.899	-84.3614	Parasa chloris	iNaturalist
37.8991	-84.3619	Parasa chloris	iNaturalist
37.8996	-84.362	Parasa chloris	iNaturalist
37.9016	-84.3606	Parasa chloris	iNaturalist
37.9016	-84.3606	Parasa chloris	iNaturalist
37.9016	-84.3607	Parasa chloris	iNaturalist
37.9016	-84.3606	Parasa chloris	iNaturalist
37.9016	-84.3607	Parasa chloris	iNaturalist
37.9016	-84.3607	Parasa chloris	iNaturalist
37.9026	-84.3596	Parasa chloris	iNaturalist
37.9027	-84.3596	Parasa chloris	iNaturalist
37.9028	-84.3598	Parasa chloris	iNaturalist
37.9028	-84.3598	Parasa chloris	iNaturalist
37.9031	-84.3669	Parasa chloris	iNaturalist
37.9273	-80.3356	Parasa chloris	iNaturalist
37.9339	-81.8294	Parasa chloris	iNaturalist
37.9354	-85.048	Parasa chloris	iNaturalist
37.9426	-78.245	Parasa chloris	iNaturalist
37.9487	-91.7715	Parasa chloris	iNaturalist
37.9496	-78.5347	Parasa chloris	iNaturalist
37.9561	-79.4285	Parasa chloris	iNaturalist
38.0025	-78.4748	Parasa chloris	iNaturalist
38.0162	-78.3766	Parasa chloris	iNaturalist
38.0325	-79.8007	Parasa chloris	iNaturalist
38.0529	-81.104	Parasa chloris	iNaturalist
38.0546	-81.085	Parasa chloris	iNaturalist
38.0655	-78.5656	Parasa chloris	iNaturalist
38.07	-81.0756	Parasa chloris	iNaturalist
38.0718	-78.3031	Parasa chloris	iNaturalist
38.0792	-81.0719	Parasa chloris	iNaturalist
38.0889	-78.3829	Parasa chloris	iNaturalist
38.0917	-78.4938	Parasa chloris	iNaturalist
38.1322	-78.4357	Parasa chloris	iNaturalist
38.1353	-78.4309	Parasa chloris	iNaturalist
38.1828	-83.6878	Parasa chloris	iNaturalist
38.1828	-83.688	Parasa chloris	iNaturalist
38.183	-83.6881	Parasa chloris	iNaturalist
38.2081	-91.1604	Parasa chloris	iNaturalist
38.2187	-80.6865	Parasa chloris	iNaturalist
38.2465	-78.6724	Parasa chloris	iNaturalist
38.2486	-78.6706	Parasa chloris	iNaturalist
38.2507	-78.6669	Parasa chloris	iNaturalist
38.2535	-80.8583	Parasa chloris	iNaturalist
38.2991	-76.5337	Parasa chloris	iNaturalist
38.2991	-76.5337	Parasa chloris	iNaturalist
38.3037	-82.6404	Parasa chloris	iNaturalist
38.3047	-90.2519	Parasa chloris	iNaturalist
38.3055	-77.8106	Parasa chloris	iNaturalist
38.3055	-77.8106	Parasa chloris	iNaturalist
38.3312	-80.7658	Parasa chloris	iNaturalist
38.3412	-84.5929	Parasa chloris	iNaturalist
38.3451	-86.4591	Parasa chloris	iNaturalist
38.3509	-82.7584	Parasa chloris	iNaturalist
38.3565	-77.0496	Parasa chloris	iNaturalist
38.3694	-81.8714	Parasa chloris	iNaturalist
38.3893	-85.3685	Parasa chloris	iNaturalist
38.3894	-78.8475	Parasa chloris	iNaturalist
38.3915	-90.6956	Parasa chloris	iNaturalist
38.3932	-91.1098	Parasa chloris	iNaturalist
38.4027	-78.7575	Parasa chloris	iNaturalist
38.4027	-78.7575	Parasa chloris	iNaturalist
38.4079	-84.2672	Parasa chloris	iNaturalist
38.4136	-81.5856	Parasa chloris	iNaturalist
38.4137	-81.5857	Parasa chloris	iNaturalist
38.4271	-90.8149	Parasa chloris	iNaturalist
38.4271	-90.8119	Parasa chloris	iNaturalist
38.4271	-90.8119	Parasa chloris	iNaturalist
38.4294	-90.8348	Parasa chloris	iNaturalist
38.4428	-81.7583	Parasa chloris	iNaturalist
38.4428	-81.7582	Parasa chloris	iNaturalist
38.4493	-82.629	Parasa chloris	iNaturalist
38.4622	-78.0408	Parasa chloris	iNaturalist
38.4623	-78.0408	Parasa chloris	iNaturalist
38.4706	-76.7257	Parasa chloris	iNaturalist
38.4709	-90.6097	Parasa chloris	iNaturalist
38.4886	-78.3269	Parasa chloris	iNaturalist
38.4939	-81.3413	Parasa chloris	iNaturalist
38.5073	-90.5981	Parasa chloris	iNaturalist
38.5093	-90.5844	Parasa chloris	iNaturalist
38.5167	-90.6091	Parasa chloris	iNaturalist
38.5265	-90.5601	Parasa chloris	iNaturalist
38.5315	-90.5236	Parasa chloris	iNaturalist
38.5418	-80.7753	Parasa chloris	iNaturalist
38.5487	-90.545	Parasa chloris	iNaturalist
38.6007	-76.886	Parasa chloris	iNaturalist
38.6037	-77.5564	Parasa chloris	iNaturalist
38.6117	-82.6197	Parasa chloris	iNaturalist
38.6138	-82.6254	Parasa chloris	iNaturalist
38.6138	-82.6248	Parasa chloris	iNaturalist
38.6139	-82.6247	Parasa chloris	iNaturalist
38.6187	-80.9001	Parasa chloris	iNaturalist
38.6335	-78.2278	Parasa chloris	iNaturalist
38.6336	-78.2279	Parasa chloris	iNaturalist
38.6338	-78.2276	Parasa chloris	iNaturalist
38.6599	-78.462	Parasa chloris	iNaturalist
38.661	-78.4616	Parasa chloris	iNaturalist
38.662	-85.8422	Parasa chloris	iNaturalist
38.6636	-85.8425	Parasa chloris	iNaturalist
38.6742	-86.1752	Parasa chloris	iNaturalist
38.68	-83.3589	Parasa chloris	iNaturalist
38.6853	-83.3834	Parasa chloris	iNaturalist
38.6973	-83.1656	Parasa chloris	iNaturalist
38.6976	-83.2139	Parasa chloris	iNaturalist
38.7116	-77.8313	Parasa chloris	iNaturalist
38.716	-77.9346	Parasa chloris	iNaturalist
38.7163	-77.9337	Parasa chloris	iNaturalist
38.7173	-77.935	Parasa chloris	iNaturalist
38.7226	-77.23	Parasa chloris	iNaturalist
38.7323	-83.188	Parasa chloris	iNaturalist
38.7324	-83.1875	Parasa chloris	iNaturalist
38.7325	-83.1879	Parasa chloris	iNaturalist
38.7329	-83.1879	Parasa chloris	iNaturalist
38.7363	-77.435	Parasa chloris	iNaturalist
38.7398	-83.2028	Parasa chloris	iNaturalist
38.7398	-83.2036	Parasa chloris	iNaturalist
38.7398	-83.2036	Parasa chloris	iNaturalist
38.7398	-83.2036	Parasa chloris	iNaturalist
38.7398	-83.2036	Parasa chloris	iNaturalist
38.7398	-83.2036	Parasa chloris	iNaturalist
38.7398	-83.2036	Parasa chloris	iNaturalist
38.7398	-83.2036	Parasa chloris	iNaturalist
38.7398	-83.2036	Parasa chloris	iNaturalist
38.7398	-83.2036	Parasa chloris	iNaturalist
38.7398	-83.2036	Parasa chloris	iNaturalist
38.7398	-83.2036	Parasa chloris	iNaturalist
38.7398	-83.2036	Parasa chloris	iNaturalist
38.7398	-83.2036	Parasa chloris	iNaturalist
38.7398	-83.2036	Parasa chloris	iNaturalist
38.7398	-83.2028	Parasa chloris	iNaturalist
38.7399	-83.2035	Parasa chloris	iNaturalist
38.7404	-83.2027	Parasa chloris	iNaturalist
38.7407	-83.2032	Parasa chloris	iNaturalist
38.7407	-83.2066	Parasa chloris	iNaturalist
38.7409	-83.2038	Parasa chloris	iNaturalist
38.7409	-83.2038	Parasa chloris	iNaturalist
38.7409	-83.2038	Parasa chloris	iNaturalist
38.7409	-83.2045	Parasa chloris	iNaturalist
38.7412	-83.201	Parasa chloris	iNaturalist
38.7414	-83.1977	Parasa chloris	iNaturalist
38.7429	-83.2032	Parasa chloris	iNaturalist
38.7429	-83.2032	Parasa chloris	iNaturalist
38.7429	-83.2032	Parasa chloris	iNaturalist
38.745	-83.1983	Parasa chloris	iNaturalist
38.7513	-77.2762	Parasa chloris	iNaturalist
38.752	-83.2246	Parasa chloris	iNaturalist
38.7528	-83.2256	Parasa chloris	iNaturalist
38.7531	-83.2261	Parasa chloris	iNaturalist
38.7554	-78.2145	Parasa chloris	iNaturalist
38.7629	-83.4615	Parasa chloris	iNaturalist
38.7632	-83.4616	Parasa chloris	iNaturalist
38.7632	-83.4617	Parasa chloris	iNaturalist
38.7633	-83.4618	Parasa chloris	iNaturalist
38.7633	-83.4616	Parasa chloris	iNaturalist
38.7685	-78.0183	Parasa chloris	iNaturalist
38.7685	-78.0183	Parasa chloris	iNaturalist
38.7685	-78.0183	Parasa chloris	iNaturalist
38.7686	-78.0183	Parasa chloris	iNaturalist
38.7707	-78.9	Parasa chloris	iNaturalist
38.7741	-83.1731	Parasa chloris	iNaturalist
38.7751	-77.7982	Parasa chloris	iNaturalist
38.7796	-77.8005	Parasa chloris	iNaturalist
38.7817	-83.3961	Parasa chloris	iNaturalist
38.7818	-77.8017	Parasa chloris	iNaturalist
38.7818	-77.8017	Parasa chloris	iNaturalist
38.7833	-77.8031	Parasa chloris	iNaturalist
38.7836	-77.0708	Parasa chloris	iNaturalist
38.7836	-77.0708	Parasa chloris	iNaturalist
38.803	-76.6923	Parasa chloris	iNaturalist
38.803	-76.6923	Parasa chloris	iNaturalist
38.8074	-83.6238	Parasa chloris	iNaturalist
38.8091	-91.355	Parasa chloris	iNaturalist
38.8259	-77.503	Parasa chloris	iNaturalist
38.8279	-77.1389	Parasa chloris	iNaturalist
38.8318	-78.4005	Parasa chloris	iNaturalist
38.8327	-77.5086	Parasa chloris	iNaturalist
38.8399	-83.5744	Parasa chloris	iNaturalist
38.8402	-83.5742	Parasa chloris	iNaturalist
38.8609	-82.9668	Parasa chloris	iNaturalist
38.871	-77.447	Parasa chloris	iNaturalist
38.8718	-77.4937	Parasa chloris	iNaturalist
38.9066	-77.6851	Parasa chloris	iNaturalist
38.9069	-77.6859	Parasa chloris	iNaturalist
38.9069	-77.6858	Parasa chloris	iNaturalist
38.9069	-77.6858	Parasa chloris	iNaturalist
38.9071	-77.6858	Parasa chloris	iNaturalist
38.9281	-84.1463	Parasa chloris	iNaturalist
38.9376	-77.2816	Parasa chloris	iNaturalist
38.9438	-77.2935	Parasa chloris	iNaturalist
38.9614	-84.0941	Parasa chloris	iNaturalist
38.962	-77.2051	Parasa chloris	iNaturalist
38.9621	-77.1481	Parasa chloris	iNaturalist
38.9714	-77.0404	Parasa chloris	iNaturalist
38.9816	-75.9284	Parasa chloris	iNaturalist
38.9933	-77.2726	Parasa chloris	iNaturalist
38.9955	-74.8087	Parasa chloris	iNaturalist
39.0001	-77.2567	Parasa chloris	iNaturalist
39.0008	-76.822	Parasa chloris	iNaturalist
39.001	-76.8224	Parasa chloris	iNaturalist
39.0012	-76.8221	Parasa chloris	iNaturalist
39.0012	-76.8225	Parasa chloris	iNaturalist
39.0012	-77.6578	Parasa chloris	iNaturalist
39.0013	-76.8222	Parasa chloris	iNaturalist
39.0013	-76.8222	Parasa chloris	iNaturalist
39.0013	-76.8222	Parasa chloris	iNaturalist
39.0013	-76.8222	Parasa chloris	iNaturalist
39.012	-77.2575	Parasa chloris	iNaturalist
39.0172	-83.2831	Parasa chloris	iNaturalist
39.0219	-83.2839	Parasa chloris	iNaturalist
39.0266	-76.7991	Parasa chloris	iNaturalist
39.0304	-76.674	Parasa chloris	iNaturalist
39.0306	-76.7956	Parasa chloris	iNaturalist
39.0402	-76.7593	Parasa chloris	iNaturalist
39.0403	-84.0542	Parasa chloris	iNaturalist
39.0407	-74.8799	Parasa chloris	iNaturalist
39.0407	-74.8798	Parasa chloris	iNaturalist
39.0413	-86.8415	Parasa chloris	iNaturalist
39.0524	-86.4314	Parasa chloris	iNaturalist
39.0531	-77.4365	Parasa chloris	iNaturalist
39.0576	-77.2506	Parasa chloris	iNaturalist
39.06	-77.268	Parasa chloris	iNaturalist
39.0601	-76.5832	Parasa chloris	iNaturalist
39.0611	-76.5841	Parasa chloris	iNaturalist
39.0614	-76.5843	Parasa chloris	iNaturalist
39.0639	-76.781	Parasa chloris	iNaturalist
39.0683	-77.4642	Parasa chloris	iNaturalist
39.0707	-76.7764	Parasa chloris	iNaturalist
39.0707	-76.7764	Parasa chloris	iNaturalist
39.0707	-76.7764	Parasa chloris	iNaturalist
39.0708	-76.7764	Parasa chloris	iNaturalist
39.0708	-76.7764	Parasa chloris	iNaturalist
39.0708	-76.7764	Parasa chloris	iNaturalist
39.0708	-76.7764	Parasa chloris	iNaturalist
39.0708	-76.7764	Parasa chloris	iNaturalist
39.0708	-76.7764	Parasa chloris	iNaturalist
39.0708	-76.7764	Parasa chloris	iNaturalist
39.0708	-76.7764	Parasa chloris	iNaturalist
39.0708	-76.7764	Parasa chloris	iNaturalist
39.0722	-80.2442	Parasa chloris	iNaturalist
39.0731	-78.5997	Parasa chloris	iNaturalist
39.0814	-76.7925	Parasa chloris	iNaturalist
39.0855	-76.7456	Parasa chloris	iNaturalist
39.0855	-76.7456	Parasa chloris	iNaturalist
39.0855	-76.7456	Parasa chloris	iNaturalist
39.0897	-82.6291	Parasa chloris	iNaturalist
39.1007	-80.4712	Parasa chloris	iNaturalist
39.1007	-80.4712	Parasa chloris	iNaturalist
39.1007	-80.4712	Parasa chloris	iNaturalist
39.1007	-80.4712	Parasa chloris	iNaturalist
39.1007	-80.4712	Parasa chloris	iNaturalist
39.1007	-80.4712	Parasa chloris	iNaturalist
39.1007	-80.4712	Parasa chloris	iNaturalist
39.1007	-80.4712	Parasa chloris	iNaturalist
39.1007	-80.4712	Parasa chloris	iNaturalist
39.1007	-80.4712	Parasa chloris	iNaturalist
39.1007	-80.4712	Parasa chloris	iNaturalist
39.1007	-80.4712	Parasa chloris	iNaturalist
39.1091	-76.8548	Parasa chloris	iNaturalist
39.1091	-76.8548	Parasa chloris	iNaturalist
39.1123	-77.1068	Parasa chloris	iNaturalist
39.1123	-77.1067	Parasa chloris	iNaturalist
39.121	-83.3966	Parasa chloris	iNaturalist
39.1211	-83.3956	Parasa chloris	iNaturalist
39.1216	-83.3958	Parasa chloris	iNaturalist
39.1216	-83.3958	Parasa chloris	iNaturalist
39.123	-83.3961	Parasa chloris	iNaturalist
39.123	-83.3961	Parasa chloris	iNaturalist
39.123	-83.3961	Parasa chloris	iNaturalist
39.123	-83.3961	Parasa chloris	iNaturalist
39.123	-83.3961	Parasa chloris	iNaturalist
39.123	-83.3961	Parasa chloris	iNaturalist
39.123	-83.3961	Parasa chloris	iNaturalist
39.123	-83.3962	Parasa chloris	iNaturalist
39.1231	-83.3961	Parasa chloris	iNaturalist
39.13	-83.5851	Parasa chloris	iNaturalist
39.1301	-83.5853	Parasa chloris	iNaturalist
39.132	-74.8441	Parasa chloris	iNaturalist
39.1321	-74.8441	Parasa chloris	iNaturalist
39.1321	-74.8441	Parasa chloris	iNaturalist
39.1321	-74.8441	Parasa chloris	iNaturalist
39.1321	-74.8441	Parasa chloris	iNaturalist
39.1321	-74.8441	Parasa chloris	iNaturalist
39.1321	-74.844	Parasa chloris	iNaturalist
39.1324	-86.6599	Parasa chloris	iNaturalist
39.1324	-86.66	Parasa chloris	iNaturalist
39.1324	-86.66	Parasa chloris	iNaturalist
39.1325	-86.66	Parasa chloris	iNaturalist
39.1354	-83.3334	Parasa chloris	iNaturalist
39.1494	-77.0243	Parasa chloris	iNaturalist
39.1499	-86.2284	Parasa chloris	iNaturalist
39.1533	-83.2518	Parasa chloris	iNaturalist
39.16	-83.2183	Parasa chloris	iNaturalist
39.16	-83.2183	Parasa chloris	iNaturalist
39.16	-83.2183	Parasa chloris	iNaturalist
39.1607	-83.2222	Parasa chloris	iNaturalist
39.1609	-83.2223	Parasa chloris	iNaturalist
39.1629	-76.8319	Parasa chloris	iNaturalist
39.163	-76.8319	Parasa chloris	iNaturalist
39.1713	-74.7605	Parasa chloris	iNaturalist
39.1714	-74.7605	Parasa chloris	iNaturalist
39.1715	-74.7605	Parasa chloris	iNaturalist
39.1715	-74.7605	Parasa chloris	iNaturalist
39.1715	-74.7604	Parasa chloris	iNaturalist
39.1715	-74.7606	Parasa chloris	iNaturalist
39.1715	-74.7605	Parasa chloris	iNaturalist
39.1715	-74.7605	Parasa chloris	iNaturalist
39.1716	-74.7606	Parasa chloris	iNaturalist
39.1716	-74.7607	Parasa chloris	iNaturalist
39.1766	-84.1875	Parasa chloris	iNaturalist
39.1788	-77.9167	Parasa chloris	iNaturalist
39.1911	-74.8215	Parasa chloris	iNaturalist
39.1946	-83.4257	Parasa chloris	iNaturalist
39.1985	-83.397	Parasa chloris	iNaturalist
39.1997	-77.0986	Parasa chloris	iNaturalist
39.2057	-74.8677	Parasa chloris	iNaturalist
39.208	-77.1575	Parasa chloris	iNaturalist
39.2161	-83.3671	Parasa chloris	iNaturalist
39.2169	-83.3526	Parasa chloris	iNaturalist
39.2206	-83.3663	Parasa chloris	iNaturalist
39.2214	-83.3582	Parasa chloris	iNaturalist
39.2222	-81.1108	Parasa chloris	iNaturalist
39.2222	-83.3578	Parasa chloris	iNaturalist
39.2224	-83.3576	Parasa chloris	iNaturalist
39.2224	-83.3576	Parasa chloris	iNaturalist
39.2224	-83.3576	Parasa chloris	iNaturalist
39.2224	-83.3576	Parasa chloris	iNaturalist
39.2224	-83.3584	Parasa chloris	iNaturalist
39.2224	-83.3586	Parasa chloris	iNaturalist
39.2224	-83.3586	Parasa chloris	iNaturalist
39.2225	-83.3586	Parasa chloris	iNaturalist
39.2225	-83.3587	Parasa chloris	iNaturalist
39.2225	-83.3586	Parasa chloris	iNaturalist
39.2225	-83.3586	Parasa chloris	iNaturalist
39.2227	-83.3582	Parasa chloris	iNaturalist
39.2229	-83.3579	Parasa chloris	iNaturalist
39.223	-83.3579	Parasa chloris	iNaturalist
39.223	-83.3579	Parasa chloris	iNaturalist
39.223	-83.3607	Parasa chloris	iNaturalist
39.2231	-83.3578	Parasa chloris	iNaturalist
39.2231	-83.3563	Parasa chloris	iNaturalist
39.2231	-83.3574	Parasa chloris	iNaturalist
39.2231	-83.3581	Parasa chloris	iNaturalist
39.2231	-83.3579	Parasa chloris	iNaturalist
39.2231	-83.3579	Parasa chloris	iNaturalist
39.2232	-83.3578	Parasa chloris	iNaturalist
39.2232	-83.3578	Parasa chloris	iNaturalist
39.2232	-83.3578	Parasa chloris	iNaturalist
39.2232	-83.3563	Parasa chloris	iNaturalist
39.2235	-83.356	Parasa chloris	iNaturalist
39.224	-83.3591	Parasa chloris	iNaturalist
39.224	-83.358	Parasa chloris	iNaturalist
39.2242	-86.5607	Parasa chloris	iNaturalist
39.2244	-83.3801	Parasa chloris	iNaturalist
39.2254	-83.3574	Parasa chloris	iNaturalist
39.2379	-79.442	Parasa chloris	iNaturalist
39.2404	-79.4431	Parasa chloris	iNaturalist
39.2405	-79.419	Parasa chloris	iNaturalist
39.2437	-78.5067	Parasa chloris	iNaturalist
39.2473	-74.8563	Parasa chloris	iNaturalist
39.2474	-74.857	Parasa chloris	iNaturalist
39.2479	-74.8427	Parasa chloris	iNaturalist
39.2628	-77.9101	Parasa chloris	iNaturalist
39.2635	-77.2076	Parasa chloris	iNaturalist
39.2664	-77.209	Parasa chloris	iNaturalist
39.2721	-74.7325	Parasa chloris	iNaturalist
39.2757	-76.8387	Parasa chloris	iNaturalist
39.2837	-81.999	Parasa chloris	iNaturalist
39.2969	-74.8546	Parasa chloris	iNaturalist
39.3064	-79.5801	Parasa chloris	iNaturalist
39.3079	-78.4294	Parasa chloris	iNaturalist
39.3114	-74.8731	Parasa chloris	iNaturalist
39.3119	-76.7764	Parasa chloris	iNaturalist
39.3123	-74.8741	Parasa chloris	iNaturalist
39.3123	-74.8743	Parasa chloris	iNaturalist
39.3124	-74.8741	Parasa chloris	iNaturalist
39.3124	-74.8742	Parasa chloris	iNaturalist
39.3135	-74.8756	Parasa chloris	iNaturalist
39.3136	-74.8756	Parasa chloris	iNaturalist
39.3151	-76.8732	Parasa chloris	iNaturalist
39.3155	-76.8742	Parasa chloris	iNaturalist
39.3156	-76.8734	Parasa chloris	iNaturalist
39.3187	-76.8761	Parasa chloris	iNaturalist
39.3204	-76.914	Parasa chloris	iNaturalist
39.3205	-76.9146	Parasa chloris	iNaturalist
39.3209	-76.9194	Parasa chloris	iNaturalist
39.3225	-82.2972	Parasa chloris	iNaturalist
39.3266	-82.3604	Parasa chloris	iNaturalist
39.3275	-86.5777	Parasa chloris	iNaturalist
39.3329	-82.1142	Parasa chloris	iNaturalist
39.3339	-83.2734	Parasa chloris	iNaturalist
39.3369	-78.0217	Parasa chloris	iNaturalist
39.3369	-78.0218	Parasa chloris	iNaturalist
39.3388	-86.5365	Parasa chloris	iNaturalist
39.3423	-79.2842	Parasa chloris	iNaturalist
39.3582	-77.0583	Parasa chloris	iNaturalist
39.3583	-77.0585	Parasa chloris	iNaturalist
39.3586	-77.0573	Parasa chloris	iNaturalist
39.3589	-77.0578	Parasa chloris	iNaturalist
39.3589	-77.0579	Parasa chloris	iNaturalist
39.3589	-77.0561	Parasa chloris	iNaturalist
39.359	-77.0578	Parasa chloris	iNaturalist
39.3596	-79.48	Parasa chloris	iNaturalist
39.3606	-79.4796	Parasa chloris	iNaturalist
39.3613	-83.3101	Parasa chloris	iNaturalist
39.362	-86.5813	Parasa chloris	iNaturalist
39.3623	-79.2332	Parasa chloris	iNaturalist
39.363	-79.2334	Parasa chloris	iNaturalist
39.3665	-82.1571	Parasa chloris	iNaturalist
39.3676	-75.6259	Parasa chloris	iNaturalist
39.3698	-76.9058	Parasa chloris	iNaturalist
39.3748	-79.262	Parasa chloris	iNaturalist
39.378	-76.6467	Parasa chloris	iNaturalist
39.3797	-83.261	Parasa chloris	iNaturalist
39.3933	-82.1414	Parasa chloris	iNaturalist
39.3987	-78.7056	Parasa chloris	iNaturalist
39.3987	-78.7054	Parasa chloris	iNaturalist
39.3991	-82.1287	Parasa chloris	iNaturalist
39.4045	-75.0751	Parasa chloris	iNaturalist
39.405	-88.1426	Parasa chloris	iNaturalist
39.4051	-88.1426	Parasa chloris	iNaturalist
39.4061	-77.2999	Parasa chloris	iNaturalist
39.4212	-76.9726	Parasa chloris	iNaturalist
39.4241	-79.3907	Parasa chloris	iNaturalist
39.4242	-79.3909	Parasa chloris	iNaturalist
39.4335	-76.7612	Parasa chloris	iNaturalist
39.434	-82.0966	Parasa chloris	iNaturalist
39.436	-79.9379	Parasa chloris	iNaturalist
39.4399	-82.3126	Parasa chloris	iNaturalist
39.4423	-82.0975	Parasa chloris	iNaturalist
39.4478	-82.2483	Parasa chloris	iNaturalist
39.4564	-77.4581	Parasa chloris	iNaturalist
39.4695	-76.8294	Parasa chloris	iNaturalist
39.4739	-78.4844	Parasa chloris	iNaturalist
39.4764	-76.811	Parasa chloris	iNaturalist
39.4764	-76.811	Parasa chloris	iNaturalist
39.4764	-76.811	Parasa chloris	iNaturalist
39.4764	-76.8116	Parasa chloris	iNaturalist
39.4764	-82.5828	Parasa chloris	iNaturalist
39.4766	-82.5829	Parasa chloris	iNaturalist
39.4766	-82.5829	Parasa chloris	iNaturalist
39.4766	-82.5829	Parasa chloris	iNaturalist
39.4779	-82.5829	Parasa chloris	iNaturalist
39.478	-82.5832	Parasa chloris	iNaturalist
39.4781	-82.5839	Parasa chloris	iNaturalist
39.4904	-74.4106	Parasa chloris	iNaturalist
39.4908	-77.4748	Parasa chloris	iNaturalist
39.4908	-77.4748	Parasa chloris	iNaturalist
39.4908	-77.4748	Parasa chloris	iNaturalist
39.4928	-77.4754	Parasa chloris	iNaturalist
39.4931	-77.475	Parasa chloris	iNaturalist
39.4961	-76.6848	Parasa chloris	iNaturalist
39.5018	-76.9614	Parasa chloris	iNaturalist
39.5046	-88.0859	Parasa chloris	iNaturalist
39.5046	-88.0858	Parasa chloris	iNaturalist
39.5047	-88.0858	Parasa chloris	iNaturalist
39.5047	-88.0858	Parasa chloris	iNaturalist
39.5047	-88.0856	Parasa chloris	iNaturalist
39.5048	-88.0858	Parasa chloris	iNaturalist
39.5066	-76.9388	Parasa chloris	iNaturalist
39.507	-77.5677	Parasa chloris	iNaturalist
39.5072	-77.5687	Parasa chloris	iNaturalist
39.5073	-77.5664	Parasa chloris	iNaturalist
39.5155	-76.7446	Parasa chloris	iNaturalist
39.5173	-82.5099	Parasa chloris	iNaturalist
39.5229	-74.5987	Parasa chloris	iNaturalist
39.5232	-74.5992	Parasa chloris	iNaturalist
39.5243	-79.8175	Parasa chloris	iNaturalist
39.5243	-79.8172	Parasa chloris	iNaturalist
39.5244	-79.8176	Parasa chloris	iNaturalist
39.5244	-79.8176	Parasa chloris	iNaturalist
39.5244	-79.8176	Parasa chloris	iNaturalist
39.5244	-79.8176	Parasa chloris	iNaturalist
39.5244	-79.8176	Parasa chloris	iNaturalist
39.5244	-79.8176	Parasa chloris	iNaturalist
39.5244	-79.8177	Parasa chloris	iNaturalist
39.5244	-79.8176	Parasa chloris	iNaturalist
39.5244	-79.8176	Parasa chloris	iNaturalist
39.5244	-79.8176	Parasa chloris	iNaturalist
39.5244	-79.8175	Parasa chloris	iNaturalist
39.5245	-79.8176	Parasa chloris	iNaturalist
39.5245	-79.8175	Parasa chloris	iNaturalist
39.5245	-79.8176	Parasa chloris	iNaturalist
39.5245	-79.8175	Parasa chloris	iNaturalist
39.5288	-82.6118	Parasa chloris	iNaturalist
39.5322	-79.4867	Parasa chloris	iNaturalist
39.5336	-82.1128	Parasa chloris	iNaturalist
39.5365	-82.5437	Parasa chloris	iNaturalist
39.5365	-82.5438	Parasa chloris	iNaturalist
39.5418	-81.3236	Parasa chloris	iNaturalist
39.5456	-77.5871	Parasa chloris	iNaturalist
39.5468	-79.1429	Parasa chloris	iNaturalist
39.5499	-82.0598	Parasa chloris	iNaturalist
39.5515	-77.4627	Parasa chloris	iNaturalist
39.5557	-78.513	Parasa chloris	iNaturalist
39.5557	-78.5132	Parasa chloris	iNaturalist
39.5575	-79.1508	Parasa chloris	iNaturalist
39.5588	-79.152	Parasa chloris	iNaturalist
39.5636	-77.0205	Parasa chloris	iNaturalist
39.5658	-79.7437	Parasa chloris	iNaturalist
39.5664	-79.7395	Parasa chloris	iNaturalist
39.5711	-82.0434	Parasa chloris	iNaturalist
39.5711	-82.0434	Parasa chloris	iNaturalist
39.5722	-82.0423	Parasa chloris	iNaturalist
39.5722	-82.0423	Parasa chloris	iNaturalist
39.5722	-82.0423	Parasa chloris	iNaturalist
39.5722	-82.0423	Parasa chloris	iNaturalist
39.5722	-82.0423	Parasa chloris	iNaturalist
39.5722	-82.0423	Parasa chloris	iNaturalist
39.5726	-75.0062	Parasa chloris	iNaturalist
39.5726	-75.0062	Parasa chloris	iNaturalist
39.5726	-75.0062	Parasa chloris	iNaturalist
39.5727	-75.0062	Parasa chloris	iNaturalist
39.5727	-75.0062	Parasa chloris	iNaturalist
39.5727	-75.0062	Parasa chloris	iNaturalist
39.5735	-74.936	Parasa chloris	iNaturalist
39.574	-74.9355	Parasa chloris	iNaturalist
39.577	-76.6896	Parasa chloris	iNaturalist
39.5782	-76.6145	Parasa chloris	iNaturalist
39.5794	-82.179	Parasa chloris	iNaturalist
39.581	-75.0571	Parasa chloris	iNaturalist
39.5907	-77.4343	Parasa chloris	iNaturalist
39.5983	-79.9579	Parasa chloris	iNaturalist
39.5987	-79.9591	Parasa chloris	iNaturalist
39.6	-78.93	Parasa chloris	iNaturalist
39.6013	-76.6408	Parasa chloris	iNaturalist
39.6013	-76.6408	Parasa chloris	iNaturalist
39.6013	-76.6408	Parasa chloris	iNaturalist
39.6013	-76.6408	Parasa chloris	iNaturalist
39.6013	-76.6408	Parasa chloris	iNaturalist
39.6013	-76.6408	Parasa chloris	iNaturalist
39.6013	-76.6408	Parasa chloris	iNaturalist
39.6016	-76.642	Parasa chloris	iNaturalist
39.6016	-76.6412	Parasa chloris	iNaturalist
39.6019	-76.6413	Parasa chloris	iNaturalist
39.6019	-76.6414	Parasa chloris	iNaturalist
39.6019	-76.6414	Parasa chloris	iNaturalist
39.6019	-76.6414	Parasa chloris	iNaturalist
39.6019	-76.6414	Parasa chloris	iNaturalist
39.6019	-76.6414	Parasa chloris	iNaturalist
39.602	-76.6402	Parasa chloris	iNaturalist
39.602	-76.6402	Parasa chloris	iNaturalist
39.6048	-82.0821	Parasa chloris	iNaturalist
39.6061	-76.6324	Parasa chloris	iNaturalist
39.6076	-76.6418	Parasa chloris	iNaturalist
39.6078	-76.6416	Parasa chloris	iNaturalist
39.6104	-76.6351	Parasa chloris	iNaturalist
39.6106	-78.4301	Parasa chloris	iNaturalist
39.6136	-79.9255	Parasa chloris	iNaturalist
39.6137	-79.9255	Parasa chloris	iNaturalist
39.6137	-79.9255	Parasa chloris	iNaturalist
39.6138	-79.9254	Parasa chloris	iNaturalist
39.6197	-77.5171	Parasa chloris	iNaturalist
39.6197	-77.5171	Parasa chloris	iNaturalist
39.6198	-77.5171	Parasa chloris	iNaturalist
39.6198	-77.5171	Parasa chloris	iNaturalist
39.6198	-77.5171	Parasa chloris	iNaturalist
39.6242	-79.8671	Parasa chloris	iNaturalist
39.6242	-79.8671	Parasa chloris	iNaturalist
39.6247	-77.4651	Parasa chloris	iNaturalist
39.6262	-84.0968	Parasa chloris	iNaturalist
39.629	-79.8664	Parasa chloris	iNaturalist
39.6453	-79.9777	Parasa chloris	iNaturalist
39.646	-81.8114	Parasa chloris	iNaturalist
39.6462	-79.9811	Parasa chloris	iNaturalist
39.6462	-79.9811	Parasa chloris	iNaturalist
39.6462	-79.9811	Parasa chloris	iNaturalist
39.6464	-79.9777	Parasa chloris	iNaturalist
39.6468	-79.98	Parasa chloris	iNaturalist
39.6488	-76.699	Parasa chloris	iNaturalist
39.6519	-76.5806	Parasa chloris	iNaturalist
39.6556	-78.8106	Parasa chloris	iNaturalist
39.6556	-78.8106	Parasa chloris	iNaturalist
39.6573	-75.0511	Parasa chloris	iNaturalist
39.6574	-75.0512	Parasa chloris	iNaturalist
39.6574	-75.051	Parasa chloris	iNaturalist
39.6579	-75.0529	Parasa chloris	iNaturalist
39.6583	-78.8221	Parasa chloris	iNaturalist
39.6585	-78.8223	Parasa chloris	iNaturalist
39.6586	-78.822	Parasa chloris	iNaturalist
39.6587	-78.8221	Parasa chloris	iNaturalist
39.6622	-78.4732	Parasa chloris	iNaturalist
39.665	-81.9325	Parasa chloris	iNaturalist
39.6689	-76.7138	Parasa chloris	iNaturalist
39.6715	-76.7019	Parasa chloris	iNaturalist
39.6715	-76.7019	Parasa chloris	iNaturalist
39.672	-75.0392	Parasa chloris	iNaturalist
39.6823	-78.1165	Parasa chloris	iNaturalist
39.6827	-79.5883	Parasa chloris	iNaturalist
39.6835	-78.1617	Parasa chloris	iNaturalist
39.6843	-75.0623	Parasa chloris	iNaturalist
39.6923	-78.0419	Parasa chloris	iNaturalist
39.6923	-78.042	Parasa chloris	iNaturalist
39.6923	-78.042	Parasa chloris	iNaturalist
39.6923	-78.042	Parasa chloris	iNaturalist
39.6923	-78.0418	Parasa chloris	iNaturalist
39.6923	-78.0418	Parasa chloris	iNaturalist
39.6923	-78.0419	Parasa chloris	iNaturalist
39.6924	-78.0419	Parasa chloris	iNaturalist
39.6924	-78.0419	Parasa chloris	iNaturalist
39.6944	-78.0299	Parasa chloris	iNaturalist
39.6982	-78.4009	Parasa chloris	iNaturalist
39.7006	-75.7944	Parasa chloris	iNaturalist
39.7041	-78.3286	Parasa chloris	iNaturalist
39.7041	-78.3285	Parasa chloris	iNaturalist
39.7043	-78.3286	Parasa chloris	iNaturalist
39.7044	-78.3287	Parasa chloris	iNaturalist
39.7071	-76.9867	Parasa chloris	iNaturalist
39.7076	-78.6424	Parasa chloris	iNaturalist
39.7113	-78.6408	Parasa chloris	iNaturalist
39.7173	-75.7321	Parasa chloris	iNaturalist
39.7341	-76.0393	Parasa chloris	iNaturalist
39.7448	-75.1591	Parasa chloris	iNaturalist
39.7479	-81.5165	Parasa chloris	iNaturalist
39.7492	-78.3701	Parasa chloris	iNaturalist
39.7516	-75.1586	Parasa chloris	iNaturalist
39.7537	-76.8139	Parasa chloris	iNaturalist
39.7563	-87.0745	Parasa chloris	iNaturalist
39.7934	-76.6114	Parasa chloris	iNaturalist
39.7937	-76.6088	Parasa chloris	iNaturalist
39.7937	-76.6088	Parasa chloris	iNaturalist
39.7939	-76.6088	Parasa chloris	iNaturalist
39.7999	-75.6289	Parasa chloris	iNaturalist
39.8006	-75.6288	Parasa chloris	iNaturalist
39.8147	-75.6521	Parasa chloris	iNaturalist
39.8225	-76.7658	Parasa chloris	iNaturalist
39.853	-78.6028	Parasa chloris	iNaturalist
39.853	-78.6028	Parasa chloris	iNaturalist
39.853	-78.6028	Parasa chloris	iNaturalist
39.853	-78.6028	Parasa chloris	iNaturalist
39.853	-78.6028	Parasa chloris	iNaturalist
39.853	-78.6028	Parasa chloris	iNaturalist
39.853	-78.6028	Parasa chloris	iNaturalist
39.853	-78.6028	Parasa chloris	iNaturalist
39.853	-78.6028	Parasa chloris	iNaturalist
39.853	-78.6028	Parasa chloris	iNaturalist
39.854	-78.6027	Parasa chloris	iNaturalist
39.862	-75.2052	Parasa chloris	iNaturalist
39.8726	-75.4311	Parasa chloris	iNaturalist
39.8735	-79.496	Parasa chloris	iNaturalist
39.8817	-74.9559	Parasa chloris	iNaturalist
39.883	-75.0317	Parasa chloris	iNaturalist
39.8855	-76.7321	Parasa chloris	iNaturalist
39.8938	-76.3548	Parasa chloris	iNaturalist
39.9091	-79.7539	Parasa chloris	iNaturalist
39.9477	-77.9367	Parasa chloris	iNaturalist
39.9747	-75.8482	Parasa chloris	iNaturalist
39.9811	-74.5545	Parasa chloris	iNaturalist
39.9811	-74.5545	Parasa chloris	iNaturalist
39.9823	-87.1177	Parasa chloris	iNaturalist
39.9888	-82.4114	Parasa chloris	iNaturalist
39.9889	-82.4112	Parasa chloris	iNaturalist
40.0034	-74.8209	Parasa chloris	iNaturalist
40.0034	-74.8209	Parasa chloris	iNaturalist
40.0163	-78.4296	Parasa chloris	iNaturalist
40.0302	-77.3035	Parasa chloris	iNaturalist
40.0524	-78.0209	Parasa chloris	iNaturalist
40.0724	-79.3431	Parasa chloris	iNaturalist
40.0724	-79.3431	Parasa chloris	iNaturalist
40.1025	-80.022	Parasa chloris	iNaturalist
40.1556	-79.2729	Parasa chloris	iNaturalist
40.1556	-79.2729	Parasa chloris	iNaturalist
40.1584	-79.2737	Parasa chloris	iNaturalist
40.1586	-79.2737	Parasa chloris	iNaturalist
40.1588	-79.2741	Parasa chloris	iNaturalist
40.1624	-80.6006	Parasa chloris	iNaturalist
40.1627	-80.6019	Parasa chloris	iNaturalist
40.1746	-75.2682	Parasa chloris	iNaturalist
40.1832	-82.5183	Parasa chloris	iNaturalist
40.1874	-75.9316	Parasa chloris	iNaturalist
40.2035	-74.8502	Parasa chloris	iNaturalist
40.2065	-82.1705	Parasa chloris	iNaturalist
40.2077	-76.0282	Parasa chloris	iNaturalist
40.2138	-80.7425	Parasa chloris	iNaturalist
40.2141	-75.7812	Parasa chloris	iNaturalist
40.2173	-74.583	Parasa chloris	iNaturalist
40.2355	-76.3527	Parasa chloris	iNaturalist
40.2487	-80.1389	Parasa chloris	iNaturalist
40.252	-79.2397	Parasa chloris	iNaturalist
40.2734	-80.12	Parasa chloris	iNaturalist
40.2963	-80.8465	Parasa chloris	iNaturalist
40.2965	-80.8466	Parasa chloris	iNaturalist
40.3241	-79.1261	Parasa chloris	iNaturalist
40.3296	-80.0996	Parasa chloris	iNaturalist
40.3315	-76.0654	Parasa chloris	iNaturalist
40.3499	-74.5601	Parasa chloris	iNaturalist
40.35	-74.5602	Parasa chloris	iNaturalist
40.3724	-75.0104	Parasa chloris	iNaturalist
40.3762	-78.0775	Parasa chloris	iNaturalist
40.3809	-76.9589	Parasa chloris	iNaturalist
40.3811	-82.4193	Parasa chloris	iNaturalist
40.384	-80.8102	Parasa chloris	iNaturalist
40.389	-75.6786	Parasa chloris	iNaturalist
40.3894	-80.1101	Parasa chloris	iNaturalist
40.4097	-74.443	Parasa chloris	iNaturalist
40.4185	-79.6214	Parasa chloris	iNaturalist
40.4204	-79.8465	Parasa chloris	iNaturalist
40.4231	-80.0882	Parasa chloris	iNaturalist
40.4304	-81.9872	Parasa chloris	iNaturalist
40.4317	-74.405	Parasa chloris	iNaturalist
40.4383	-80.3731	Parasa chloris	iNaturalist
40.4383	-80.3731	Parasa chloris	iNaturalist
40.4384	-80.3757	Parasa chloris	iNaturalist
40.4384	-80.3757	Parasa chloris	iNaturalist
40.4384	-80.3757	Parasa chloris	iNaturalist
40.4384	-80.3757	Parasa chloris	iNaturalist
40.4386	-80.3739	Parasa chloris	iNaturalist
40.4386	-80.3739	Parasa chloris	iNaturalist
40.4386	-80.3739	Parasa chloris	iNaturalist
40.4391	-80.3779	Parasa chloris	iNaturalist
40.4475	-80.4175	Parasa chloris	iNaturalist
40.448	-80.4178	Parasa chloris	iNaturalist
40.4517	-80.3955	Parasa chloris	iNaturalist
40.4575	-81.8766	Parasa chloris	iNaturalist
40.4587	-77.1684	Parasa chloris	iNaturalist
40.4588	-78.197	Parasa chloris	iNaturalist
40.4588	-78.197	Parasa chloris	iNaturalist
40.4589	-78.1973	Parasa chloris	iNaturalist
40.4589	-78.1971	Parasa chloris	iNaturalist
40.4589	-78.197	Parasa chloris	iNaturalist
40.4589	-78.1971	Parasa chloris	iNaturalist
40.4589	-78.197	Parasa chloris	iNaturalist
40.459	-78.197	Parasa chloris	iNaturalist
40.459	-78.1971	Parasa chloris	iNaturalist
40.4591	-78.1974	Parasa chloris	iNaturalist
40.4591	-78.1971	Parasa chloris	iNaturalist
40.4592	-78.1981	Parasa chloris	iNaturalist
40.4636	-81.8694	Parasa chloris	iNaturalist
40.4636	-81.8694	Parasa chloris	iNaturalist
40.4636	-81.8694	Parasa chloris	iNaturalist
40.4682	-74.3222	Parasa chloris	iNaturalist
40.4751	-78.1915	Parasa chloris	iNaturalist
40.4777	-76.5119	Parasa chloris	iNaturalist
40.4779	-76.5121	Parasa chloris	iNaturalist
40.493	-75.6557	Parasa chloris	iNaturalist
40.4982	-80.1502	Parasa chloris	iNaturalist
40.5024	-80.4102	Parasa chloris	iNaturalist
40.5064	-78.0055	Parasa chloris	iNaturalist
40.5073	-80.3631	Parasa chloris	iNaturalist
40.5074	-80.3631	Parasa chloris	iNaturalist
40.5074	-80.3631	Parasa chloris	iNaturalist
40.5074	-80.3631	Parasa chloris	iNaturalist
40.5086	-80.4323	Parasa chloris	iNaturalist
40.5147	-89.9172	Parasa chloris	iNaturalist
40.5177	-80.0058	Parasa chloris	iNaturalist
40.5195	-78.0017	Parasa chloris	iNaturalist
40.5196	-78.0017	Parasa chloris	iNaturalist
40.5196	-78.0017	Parasa chloris	iNaturalist
40.5197	-78.0018	Parasa chloris	iNaturalist
40.5197	-78.0018	Parasa chloris	iNaturalist
40.5215	-75.4352	Parasa chloris	iNaturalist
40.5215	-75.4352	Parasa chloris	iNaturalist
40.5218	-76.4668	Parasa chloris	iNaturalist
40.5219	-76.4671	Parasa chloris	iNaturalist
40.5219	-76.4673	Parasa chloris	iNaturalist
40.5224	-80.4481	Parasa chloris	iNaturalist
40.5225	-80.4453	Parasa chloris	iNaturalist
40.5361	-75.0558	Parasa chloris	iNaturalist
40.5388	-80.1789	Parasa chloris	iNaturalist
40.539	-80.0423	Parasa chloris	iNaturalist
40.539	-80.0425	Parasa chloris	iNaturalist
40.5789	-82.128	Parasa chloris	iNaturalist
40.5857	-79.8814	Parasa chloris	iNaturalist
40.5858	-79.8813	Parasa chloris	iNaturalist
40.5858	-79.8814	Parasa chloris	iNaturalist
40.5858	-79.8815	Parasa chloris	iNaturalist
40.5859	-79.8812	Parasa chloris	iNaturalist
40.5859	-79.8813	Parasa chloris	iNaturalist
40.586	-79.8815	Parasa chloris	iNaturalist
40.5885	-79.8766	Parasa chloris	iNaturalist
40.5899	-76.2136	Parasa chloris	iNaturalist
40.5939	-80.0352	Parasa chloris	iNaturalist
40.5988	-75.9281	Parasa chloris	iNaturalist
40.6026	-74.5327	Parasa chloris	iNaturalist
40.6073	-80.1155	Parasa chloris	iNaturalist
40.6132	-79.968	Parasa chloris	iNaturalist
40.6292	-74.8041	Parasa chloris	iNaturalist
40.6293	-74.8046	Parasa chloris	iNaturalist
40.6389	-82.3343	Parasa chloris	iNaturalist
40.639	-80.0008	Parasa chloris	iNaturalist
40.6392	-79.8218	Parasa chloris	iNaturalist
40.656	-82.4732	Parasa chloris	iNaturalist
40.6575	-73.6546	Parasa chloris	iNaturalist
40.6663	-77.9079	Parasa chloris	iNaturalist
40.6668	-79.9563	Parasa chloris	iNaturalist
40.6695	-77.919	Parasa chloris	iNaturalist
40.671	-79.4893	Parasa chloris	iNaturalist
40.6723	-74.518	Parasa chloris	iNaturalist
40.6726	-89.5327	Parasa chloris	iNaturalist
40.678	-79.9163	Parasa chloris	iNaturalist
40.6831	-76.1981	Parasa chloris	iNaturalist
40.7001	-82.5565	Parasa chloris	iNaturalist
40.7004	-76.2551	Parasa chloris	iNaturalist
40.7047	-79.5572	Parasa chloris	iNaturalist
40.7047	-79.5572	Parasa chloris	iNaturalist
40.7048	-79.5572	Parasa chloris	iNaturalist
40.7148	-75.2042	Parasa chloris	iNaturalist
40.7293	-77.8778	Parasa chloris	iNaturalist
40.7311	-77.8862	Parasa chloris	iNaturalist
40.7318	-79.9924	Parasa chloris	iNaturalist
40.7431	-73.7534	Parasa chloris	iNaturalist
40.7449	-74.5523	Parasa chloris	iNaturalist
40.7495	-75.4632	Parasa chloris	iNaturalist
40.7496	-75.4634	Parasa chloris	iNaturalist
40.7496	-75.4631	Parasa chloris	iNaturalist
40.752	-74.8448	Parasa chloris	iNaturalist
40.7559	-82.0066	Parasa chloris	iNaturalist
40.769	-75.6913	Parasa chloris	iNaturalist
40.7749	-77.7977	Parasa chloris	iNaturalist
40.7751	-77.7917	Parasa chloris	iNaturalist
40.7752	-77.7977	Parasa chloris	iNaturalist
40.7754	-77.8078	Parasa chloris	iNaturalist
40.7768	-75.7747	Parasa chloris	iNaturalist
40.7862	-77.9835	Parasa chloris	iNaturalist
40.7887	-72.8393	Parasa chloris	iNaturalist
40.789	-76.5588	Parasa chloris	iNaturalist
40.7937	-81.7396	Parasa chloris	iNaturalist
40.795	-77.9273	Parasa chloris	iNaturalist
40.7973	-74.6066	Parasa chloris	iNaturalist
40.7997	-77.8866	Parasa chloris	iNaturalist
40.7998	-77.8866	Parasa chloris	iNaturalist
40.8086	-77.8731	Parasa chloris	iNaturalist
40.8088	-81.9553	Parasa chloris	iNaturalist
40.8106	-81.0966	Parasa chloris	iNaturalist
40.8132	-77.8382	Parasa chloris	iNaturalist
40.821	-77.856	Parasa chloris	iNaturalist
40.8232	-81.9088	Parasa chloris	iNaturalist
40.8255	-79.9061	Parasa chloris	iNaturalist
40.8257	-79.9061	Parasa chloris	iNaturalist
40.8258	-79.9061	Parasa chloris	iNaturalist
40.8258	-79.9062	Parasa chloris	iNaturalist
40.8259	-79.9062	Parasa chloris	iNaturalist
40.8259	-79.9061	Parasa chloris	iNaturalist
40.8378	-73.5343	Parasa chloris	iNaturalist
40.8479	-75.4482	Parasa chloris	iNaturalist
40.8528	-79.4152	Parasa chloris	iNaturalist
40.8528	-79.4152	Parasa chloris	iNaturalist
40.8528	-79.4152	Parasa chloris	iNaturalist
40.8528	-79.4151	Parasa chloris	iNaturalist
40.8528	-79.4152	Parasa chloris	iNaturalist
40.8528	-79.4153	Parasa chloris	iNaturalist
40.8528	-79.4153	Parasa chloris	iNaturalist
40.8528	-79.4153	Parasa chloris	iNaturalist
40.8571	-73.1123	Parasa chloris	iNaturalist
40.862	-73.2196	Parasa chloris	iNaturalist
40.8621	-77.2716	Parasa chloris	iNaturalist
40.8621	-73.2004	Parasa chloris	iNaturalist
40.8625	-73.5143	Parasa chloris	iNaturalist
40.8719	-81.5354	Parasa chloris	iNaturalist
40.8737	-72.8079	Parasa chloris	iNaturalist
40.876	-73.1441	Parasa chloris	iNaturalist
40.8921	-77.7047	Parasa chloris	iNaturalist
40.8986	-72.7933	Parasa chloris	iNaturalist
40.9013	-74.9909	Parasa chloris	iNaturalist
40.9078	-76.7904	Parasa chloris	iNaturalist
40.912	-77.7938	Parasa chloris	iNaturalist
40.912	-77.794	Parasa chloris	iNaturalist
40.912	-77.794	Parasa chloris	iNaturalist
40.9121	-77.794	Parasa chloris	iNaturalist
40.9121	-77.794	Parasa chloris	iNaturalist
40.9254	-74.2765	Parasa chloris	iNaturalist
40.9254	-74.2765	Parasa chloris	iNaturalist
40.9254	-74.2765	Parasa chloris	iNaturalist
40.9254	-74.2765	Parasa chloris	iNaturalist
40.9254	-74.2765	Parasa chloris	iNaturalist
40.9254	-74.2765	Parasa chloris	iNaturalist
40.9254	-74.2765	Parasa chloris	iNaturalist
40.9254	-74.2765	Parasa chloris	iNaturalist
40.9254	-74.2765	Parasa chloris	iNaturalist
40.9409	-77.4259	Parasa chloris	iNaturalist
40.9417	-77.4228	Parasa chloris	iNaturalist
40.9637	-81.3312	Parasa chloris	iNaturalist
40.9644	-72.8232	Parasa chloris	iNaturalist
40.9688	-76.0913	Parasa chloris	iNaturalist
40.9708	-76.0781	Parasa chloris	iNaturalist
40.9708	-76.0782	Parasa chloris	iNaturalist
40.9708	-76.0782	Parasa chloris	iNaturalist
40.9738	-76.6208	Parasa chloris	iNaturalist
40.9751	-73.7445	Parasa chloris	iNaturalist
40.977	-74.8454	Parasa chloris	iNaturalist
40.9779	-74.8474	Parasa chloris	iNaturalist
40.9808	-72.2886	Parasa chloris	iNaturalist
40.9809	-72.2889	Parasa chloris	iNaturalist
40.9809	-72.2889	Parasa chloris	iNaturalist
40.9809	-72.2889	Parasa chloris	iNaturalist
40.9809	-72.2889	Parasa chloris	iNaturalist
40.9809	-72.2889	Parasa chloris	iNaturalist
40.9809	-72.2889	Parasa chloris	iNaturalist
40.9809	-72.2889	Parasa chloris	iNaturalist
40.9809	-72.2889	Parasa chloris	iNaturalist
40.9809	-72.2889	Parasa chloris	iNaturalist
40.9809	-72.2889	Parasa chloris	iNaturalist
40.9809	-72.2889	Parasa chloris	iNaturalist
40.9809	-72.2889	Parasa chloris	iNaturalist
40.9809	-72.2889	Parasa chloris	iNaturalist
40.9809	-72.2889	Parasa chloris	iNaturalist
40.9809	-72.2889	Parasa chloris	iNaturalist
40.9809	-72.2889	Parasa chloris	iNaturalist
40.9809	-72.2889	Parasa chloris	iNaturalist
40.9809	-72.2889	Parasa chloris	iNaturalist
40.981	-72.2888	Parasa chloris	iNaturalist
40.981	-72.289	Parasa chloris	iNaturalist
40.981	-72.2888	Parasa chloris	iNaturalist
40.9829	-72.2975	Parasa chloris	iNaturalist
40.9845	-72.2511	Parasa chloris	iNaturalist
40.986	-76.586	Parasa chloris	iNaturalist
40.986	-76.586	Parasa chloris	iNaturalist
40.986	-76.586	Parasa chloris	iNaturalist
40.986	-76.586	Parasa chloris	iNaturalist
40.986	-76.586	Parasa chloris	iNaturalist
40.993	-74.5953	Parasa chloris	iNaturalist
40.9959	-74.4709	Parasa chloris	iNaturalist
41.0019	-81.5173	Parasa chloris	iNaturalist
41.0027	-72.0794	Parasa chloris	iNaturalist
41.0113	-80.0094	Parasa chloris	iNaturalist
41.0287	-81.1131	Parasa chloris	iNaturalist
41.0344	-71.9636	Parasa chloris	iNaturalist
41.0344	-71.9636	Parasa chloris	iNaturalist
41.0344	-71.9636	Parasa chloris	iNaturalist
41.0344	-71.9636	Parasa chloris	iNaturalist
41.0382	-73.7501	Parasa chloris	iNaturalist
41.0416	-75.2761	Parasa chloris	iNaturalist
41.0453	-72.2942	Parasa chloris	iNaturalist
41.0453	-72.3172	Parasa chloris	iNaturalist
41.0453	-81.7031	Parasa chloris	iNaturalist
41.0462	-81.3923	Parasa chloris	iNaturalist
41.0471	-73.7004	Parasa chloris	iNaturalist
41.0627	-72.3378	Parasa chloris	iNaturalist
41.0668	-72.3727	Parasa chloris	iNaturalist
41.0684	-71.8999	Parasa chloris	iNaturalist
41.0744	-71.899	Parasa chloris	iNaturalist
41.081	-81.3897	Parasa chloris	iNaturalist
41.0959	-74.3062	Parasa chloris	iNaturalist
41.1014	-81.4418	Parasa chloris	iNaturalist
41.1056	-76.6542	Parasa chloris	iNaturalist
41.1088	-81.7355	Parasa chloris	iNaturalist
41.1222	-73.5872	Parasa chloris	iNaturalist
41.1252	-76.3796	Parasa chloris	iNaturalist
41.1264	-81.5773	Parasa chloris	iNaturalist
41.1299	-73.6829	Parasa chloris	iNaturalist
41.1319	-81.0575	Parasa chloris	iNaturalist
41.1342	-73.5874	Parasa chloris	iNaturalist
41.1366	-73.4577	Parasa chloris	iNaturalist
41.1376	-76.7309	Parasa chloris	iNaturalist
41.1455	-81.5235	Parasa chloris	iNaturalist
41.1463	-74.1152	Parasa chloris	iNaturalist
41.1487	-73.3803	Parasa chloris	iNaturalist
41.1534	-81.4421	Parasa chloris	iNaturalist
41.1558	-81.4414	Parasa chloris	iNaturalist
41.1582	-81.2441	Parasa chloris	iNaturalist
41.1667	-73.7667	Parasa chloris	iNaturalist
41.1668	-73.6317	Parasa chloris	iNaturalist
41.1693	-81.3767	Parasa chloris	iNaturalist
41.1694	-81.3769	Parasa chloris	iNaturalist
41.1695	-81.3767	Parasa chloris	iNaturalist
41.1712	-81.3771	Parasa chloris	iNaturalist
41.1748	-74.4586	Parasa chloris	iNaturalist
41.1795	-73.5742	Parasa chloris	iNaturalist
41.1802	-73.6837	Parasa chloris	iNaturalist
41.1846	-75.2648	Parasa chloris	iNaturalist
41.1898	-81.2441	Parasa chloris	iNaturalist
41.1899	-74.356	Parasa chloris	iNaturalist
41.1903	-81.2442	Parasa chloris	iNaturalist
41.2017	-77.2702	Parasa chloris	iNaturalist
41.2178	-73.3075	Parasa chloris	iNaturalist
41.2179	-73.3073	Parasa chloris	iNaturalist
41.2184	-75.8417	Parasa chloris	iNaturalist
41.2186	-75.8418	Parasa chloris	iNaturalist
41.2186	-75.8419	Parasa chloris	iNaturalist
41.2186	-75.8419	Parasa chloris	iNaturalist
41.2187	-75.8416	Parasa chloris	iNaturalist
41.2187	-75.8421	Parasa chloris	iNaturalist
41.2187	-75.8417	Parasa chloris	iNaturalist
41.2187	-75.8417	Parasa chloris	iNaturalist
41.2187	-75.8417	Parasa chloris	iNaturalist
41.2187	-75.8423	Parasa chloris	iNaturalist
41.2188	-75.8422	Parasa chloris	iNaturalist
41.2188	-75.8423	Parasa chloris	iNaturalist
41.2188	-75.842	Parasa chloris	iNaturalist
41.2188	-75.8416	Parasa chloris	iNaturalist
41.2189	-75.8417	Parasa chloris	iNaturalist
41.2189	-75.8456	Parasa chloris	iNaturalist
41.2197	-75.8415	Parasa chloris	iNaturalist
41.2198	-75.8474	Parasa chloris	iNaturalist
41.2215	-75.9883	Parasa chloris	iNaturalist
41.2218	-74.0501	Parasa chloris	iNaturalist
41.2223	-75.863	Parasa chloris	iNaturalist
41.2243	-75.8584	Parasa chloris	iNaturalist
41.2258	-75.8567	Parasa chloris	iNaturalist
41.2294	-73.6424	Parasa chloris	iNaturalist
41.2294	-73.6424	Parasa chloris	iNaturalist
41.2294	-73.6424	Parasa chloris	iNaturalist
41.2294	-73.6425	Parasa chloris	iNaturalist
41.2294	-73.6424	Parasa chloris	iNaturalist
41.2295	-73.6425	Parasa chloris	iNaturalist
41.2295	-73.6426	Parasa chloris	iNaturalist
41.2456	-79.4323	Parasa chloris	iNaturalist
41.2465	-73.5903	Parasa chloris	iNaturalist
41.2465	-73.5903	Parasa chloris	iNaturalist
41.2465	-73.5903	Parasa chloris	iNaturalist
41.2465	-73.5903	Parasa chloris	iNaturalist
41.2467	-73.5903	Parasa chloris	iNaturalist
41.2482	-73.5947	Parasa chloris	iNaturalist
41.2523	-73.5989	Parasa chloris	iNaturalist
41.2527	-74.392	Parasa chloris	iNaturalist
41.2543	-73.584	Parasa chloris	iNaturalist
41.2546	-73.7111	Parasa chloris	iNaturalist
41.2562	-73.5852	Parasa chloris	iNaturalist
41.2564	-72.0261	Parasa chloris	iNaturalist
41.2564	-72.0261	Parasa chloris	iNaturalist
41.2574	-73.5889	Parasa chloris	iNaturalist
41.2574	-73.589	Parasa chloris	iNaturalist
41.2574	-73.5891	Parasa chloris	iNaturalist
41.2574	-73.5891	Parasa chloris	iNaturalist
41.2574	-73.5891	Parasa chloris	iNaturalist
41.2574	-73.5891	Parasa chloris	iNaturalist
41.258	-73.6021	Parasa chloris	iNaturalist
41.2627	-81.0322	Parasa chloris	iNaturalist
41.2681	-81.6389	Parasa chloris	iNaturalist
41.2686	-81.6381	Parasa chloris	iNaturalist
41.2736	-73.0001	Parasa chloris	iNaturalist
41.276	-72.863	Parasa chloris	iNaturalist
41.283	-73.6709	Parasa chloris	iNaturalist
41.2875	-82.2415	Parasa chloris	iNaturalist
41.2891	-73.2829	Parasa chloris	iNaturalist
41.2901	-81.2148	Parasa chloris	iNaturalist
41.2906	-76.7127	Parasa chloris	iNaturalist
41.2945	-73.4485	Parasa chloris	iNaturalist
41.2945	-73.4489	Parasa chloris	iNaturalist
41.2972	-81.4092	Parasa chloris	iNaturalist
41.2973	-73.5065	Parasa chloris	iNaturalist
41.3019	-72.7931	Parasa chloris	iNaturalist
41.3043	-72.8496	Parasa chloris	iNaturalist
41.3053	-75.9734	Parasa chloris	iNaturalist
41.3105	-73.0728	Parasa chloris	iNaturalist
41.3124	-73.4486	Parasa chloris	iNaturalist
41.3134	-73.9888	Parasa chloris	iNaturalist
41.317	-72.7308	Parasa chloris	iNaturalist
41.3172	-81.4192	Parasa chloris	iNaturalist
41.3179	-73.7111	Parasa chloris	iNaturalist
41.3181	-72.7367	Parasa chloris	iNaturalist
41.3181	-72.7367	Parasa chloris	iNaturalist
41.3181	-72.7367	Parasa chloris	iNaturalist
41.3232	-73.071	Parasa chloris	iNaturalist
41.3286	-81.4244	Parasa chloris	iNaturalist
41.3286	-81.4244	Parasa chloris	iNaturalist
41.3293	-72.9736	Parasa chloris	iNaturalist
41.3296	-81.1554	Parasa chloris	iNaturalist
41.3317	-72.8418	Parasa chloris	iNaturalist
41.3325	-73.3592	Parasa chloris	iNaturalist
41.3325	-81.4096	Parasa chloris	iNaturalist
41.3327	-81.4097	Parasa chloris	iNaturalist
41.333	-81.41	Parasa chloris	iNaturalist
[truncated: 284 more rows]
